# Supplementary material for: Detection of novel viruses in porcine fecal samples from China
Source: Virol J. 2013 Jan 30;10:39. doi: 10.1186/1743-422X-10-39 (PMC3598965; doi:10.1186/1743-422X-10-39)
Supplement: Additional file 1: Table S1 — Best hits in terms of nr, percent similarities and e values for the contigs. S1: astroviruses. [file 1743-422X-10-39-S1.xls]

## Sheet: Astroviridae_contigs_blastx_nr.
contig name	length bp	Best Hit in nr	hit length bp	HSP length bp	% ID	E value	hit desccription
contig1	5674	gi|182671618|sp|Q80KJ7.2|NS1AB_MASV1	1381	504	46.8	6e-175	Mink Astrovirus
contig2	2189	gi|310769933|gb|ADP21511.1|	851	501	59.5	0	capsid [Porcine astrovirus PAstV-2/2007/HUN]
contig3	2130	gi|331691516|gb|AED89602.1|	1303	313	43.8	2e-94	nsp1ab [Bovine astrovirus B170/HK]
contig4	1620	gi|310769933|gb|ADP21511.1|	851	539	69	0	capsid [Porcine astrovirus PAstV-2/2007/HUN]
contig5	1501	gi|331691516|gb|AED89602.1|	1303	155	47.7	2e-52	nsp1ab [Bovine astrovirus B170/HK]
contig6	1424	gi|331691528|gb|AED89611.1|	1305	330	80.9	2e-134	nsp1ab [Bovine astrovirus B76-2/HK]
contig7	1169	gi|331691513|gb|AED89600.1|	772	281	76.5	2e-121	capsid protein precursor [Bovine astrovirus B18/HK]
contig8	1098	gi|310769933|gb|ADP21511.1|	851	223	64.6	1e-84	capsid [Porcine astrovirus PAstV-2/2007/HUN]
contig9	984	gi|331691512|gb|AED89599.1|	1305	328	77.4	8e-138	nsp1ab [Bovine astrovirus B18/HK]
contig10	977	gi|331691512|gb|AED89599.1|	1305	332	41.3	3e-50	nsp1ab [Bovine astrovirus B18/HK]
contig11	967	gi|310769933|gb|ADP21511.1|	851	322	60.2	4e-111	capsid [Porcine astrovirus PAstV-2/2007/HUN]
contig12	783	gi|310769933|gb|ADP21511.1|	851	139	60.4	3e-71	capsid [Porcine astrovirus PAstV-2/2007/HUN]
contig13	765	gi|261414287|gb|ACX83560.1|	515	255	62	1e-90	putative RNA-dependent RNA polymerase [Human astrovirus 6]
contig14	690	gi|331691516|gb|AED89602.1|	1303	202	32.7	4e-23	nsp1ab [Bovine astrovirus B170/HK]
contig15	690	gi|331691516|gb|AED89602.1|	1303	196	30.1	5e-20	nsp1ab [Bovine astrovirus B170/HK]
contig16	631	gi|310769933|gb|ADP21511.1|	851	113	69.9	5e-34	capsid [Porcine astrovirus PAstV-2/2007/HUN]
contig17	590	gi|310769933|gb|ADP21511.1|	851	189	70.9	2e-77	capsid [Porcine astrovirus PAstV-2/2007/HUN]
contig18	579	gi|310769933|gb|ADP21511.1|	851	134	56.7	4e-38	capsid [Porcine astrovirus PAstV-2/2007/HUN]
contig19	531	gi|299766664|gb|ADJ38389.1|	312	174	48.3	5e-37	ORF1a [Astrovirus rat/RS118/HKG/2007]
contig20	509	gi|310769933|gb|ADP21511.1|	851	167	82.6	7e-80	capsid [Porcine astrovirus PAstV-2/2007/HUN]
contig21	508	gi|238684385|gb|ACR54279.1|	472	115	64.3	2e-49	RNA-dependent RNA polymerase [Bottlenose dolphin astrovirus 1]
contig22	497	gi|310769933|gb|ADP21511.1|	851	139	42.4	2e-26	capsid [Porcine astrovirus PAstV-2/2007/HUN]
contig23	472	gi|310769932|gb|ADP21510.1|	350	101	100	9e-55	RNA-dependent RNA polymerase [Porcine astrovirus PAstV-2/2007/HUN]
contig24	465	gi|299766665|gb|ADJ38390.1|	516	155	65.8	3e-57	ORF1b [Astrovirus rat/RS118/HKG/2007]
contig25	449	gi|310769933|gb|ADP21511.1|	851	148	64.9	2e-56	capsid [Porcine astrovirus PAstV-2/2007/HUN]
contig26	421	gi|310769933|gb|ADP21511.1|	851	107	63.6	2e-36	capsid [Porcine astrovirus PAstV-2/2007/HUN]
contig27	405	gi|310769933|gb|ADP21511.1|	851	134	83.6	3e-63	capsid [Porcine astrovirus PAstV-2/2007/HUN]
contig28	404	gi|299766664|gb|ADJ38389.1|	312	40	70	1e-15	ORF1a [Astrovirus rat/RS118/HKG/2007]
contig29	388	gi|331691512|gb|AED89599.1|	1305	128	85.2	6e-55	nsp1ab [Bovine astrovirus B18/HK]
contig30	374	gi|299766665|gb|ADJ38390.1|	516	81	55.6	2e-38	ORF1b [Astrovirus rat/RS118/HKG/2007]
contig31	357	gi|310769933|gb|ADP21511.1|	851	63	84.1	1e-42	capsid [Porcine astrovirus PAstV-2/2007/HUN]
contig32	354	gi|310769933|gb|ADP21511.1|	851	117	68.4	4e-43	capsid [Porcine astrovirus PAstV-2/2007/HUN]
contig33	346	gi|310769932|gb|ADP21510.1|	350	115	95.7	8e-62	RNA-dependent RNA polymerase [Porcine astrovirus PAstV-2/2007/HUN]
contig34	340	gi|331691528|gb|AED89611.1|	1305	53	62.3	7e-10	nsp1ab [Bovine astrovirus B76-2/HK]
contig35	337	gi|331691512|gb|AED89599.1|	1305	113	53.1	6e-25	nsp1ab [Bovine astrovirus B18/HK]
contig36	323	gi|310769933|gb|ADP21511.1|	851	95	66.3	5e-34	capsid [Porcine astrovirus PAstV-2/2007/HUN]
contig37	290	gi|310769932|gb|ADP21510.1|	350	96	94.8	3e-47	RNA-dependent RNA polymerase [Porcine astrovirus PAstV-2/2007/HUN]
contig38	289	gi|309386722|gb|ADO67579.1|	755	48	83.3	2e-30	capsid protein [Astrovirus deer/CcAstV-1/DNK/2010]
contig39	276	gi|225001382|gb|ACN78551.1|	515	92	57.6	1e-24	nonstructural protein [Human astrovirus 1 Beijing/176/2006/CHN]
contig40	267	gi|225001382|gb|ACN78551.1|	515	81	65.4	4e-24	nonstructural protein [Human astrovirus 1 Beijing/176/2006/CHN]
contig41	265	gi|299766665|gb|ADJ38390.1|	516	88	60.2	4e-26	ORF1b [Astrovirus rat/RS118/HKG/2007]
contig42	253	gi|299766664|gb|ADJ38389.1|	312	81	64.2	5e-24	ORF1a [Astrovirus rat/RS118/HKG/2007]
contig43	239	gi|331691528|gb|AED89611.1|	1305	79	59.5	1e-21	nsp1ab [Bovine astrovirus B76-2/HK]
contig44	239	gi|262166847|ref|YP_003275951.1|	1395	38	63.2	5e-13	non-structural protein [HMO Astrovirus A]
contig45	186	gi|310769933|gb|ADP21511.1|	851	45	73.3	2e-11	capsid [Porcine astrovirus PAstV-2/2007/HUN]
contig46	184	gi|317375520|gb|ADV16848.1|	136	62	88.7	2e-25	RNA polymerase [Astrovirus swine/PoAstV17-4/Canada/2006]
contig47	179	gi|299766668|gb|ADJ38392.1|	294	58	72.4	1e-18	ORF1a [Astrovirus rat/RS126/HKG/2007]
contig48	176	gi|331691528|gb|AED89611.1|	1305	56	57.1	4e-11	nsp1ab [Bovine astrovirus B76-2/HK]
contig49	168	gi|299766668|gb|ADJ38392.1|	294	52	67.3	2e-13	ORF1a [Astrovirus rat/RS126/HKG/2007]
contig50	155	gi|331691524|gb|AED89608.1|	1303	51	92.2	1e-21	nsp1ab [Bovine astrovirus B76/HK]
contig51	150	gi|299766668|gb|ADJ38392.1|	294	50	70	5e-14	ORF1a [Astrovirus rat/RS126/HKG/2007]
