# Supplementary material for: Detection of novel viruses in porcine fecal samples from China
Source: Virol J. 2013 Jan 30;10:39. doi: 10.1186/1743-422X-10-39 (PMC3598965; doi:10.1186/1743-422X-10-39)
Supplement: Additional file 2: Table S2 — Bocaviruses. [file 1743-422X-10-39-S2.xls]

## Sheet: Bocavirus_contigs_blastn_nt.out
contig name	length bp	best hit accession	hit length bp	HSP length bp	% ID	E value	hit description
contig1	1256	HM053694.1	5186	1261	96.7	0	Porcine bocavirus 2 pig/ZJD/China/2006, complete genome
contig2	981	HM053693.1	5173	980	94.9	0	Porcine bocavirus 1 pig/ZJD/China/2006, complete genome
contig3	956	HQ291308.1	5267	867	89.9	0	Porcine bocavirus 1 isolate H18, partial genome
contig4	779	JF512473.1	4125	788	84.1	0	Porcine bocavirus 4/F41/N.Ireland/2004
contig5	774	JF512472.1	5082	773	80.6	0	Porcine bocavirus 3/64-1/N.Ireland/2004
contig6	742	HM053673.1	2434	750	94.7	0	Bocavirus pig/7V/China/2006
contig7	645	HM053693.1	5173	638	97.6	0	Porcine bocavirus 1 pig/ZJD/China/2006, complete genome
contig8	627	HQ291308.1	5267	633	97.8	0	Porcine bocavirus 1 isolate H18, partial genome
contig9	602	JF512472.1	5082	603	97.2	0	Porcine bocavirus 3/64-1/N.Ireland/2004
contig10	523	HQ291309.1	5117	514	94.7	0	Porcine bocavirus 2 isolate A6, partial genome
contig11	504	HM053673.1	2434	497	77.3	4e-99	Bocavirus pig/7V/China/2006
contig12	455	JF512473.1	4125	451	86.7	1e-142	Porcine bocavirus 4/F41/N.Ireland/2004
contig13	421	HM053672.1	2407	422	84.8	1e-123	Bocavirus pig/6V/China/2006
contig14	399	GU902967.1	1851	390	82.3	4e-104	Bocavirus pig/sw-18/SWE/2010
contig15	382	HM053672.1	2407	289	85.5	1e-85	Bocavirus pig/6V/China/2006
contig16	380	JF512472.1	5082	339	74.6	3e-47	Porcine bocavirus 3/64-1/N.Ireland/2004
contig17	328	HQ291308.1	5267	329	74.8	1e-51	Porcine bocavirus 1 isolate H18, partial genome
contig18	325	JF512472.1	5082	325	97.2	5e-152	Porcine bocavirus 3/64-1/N.Ireland/2004
contig19	297	JF512473.1	4125	297	80.5	1e-70	Porcine bocavirus 4/F41/N.Ireland/2004
contig20	275	HQ291309.1	5117	276	94.2	4e-114	Porcine bocavirus 2 isolate A6, partial genome
contig21	245	HM053672.1	2407	245	99.2	2e-118	Bocavirus pig/6V/China/2006
contig22	172	JF512472.1	5082	76	86.8	4e-16	Porcine bocavirus 3/64-1/N.Ireland/2004
contig23	147	HM053693.1	5173	143	96.5	4e-59	Porcine bocavirus 1 pig/ZJD/China/2006, complete genome
