# Supplementary material for: Detection of novel viruses in porcine fecal samples from China
Source: Virol J. 2013 Jan 30;10:39. doi: 10.1186/1743-422X-10-39 (PMC3598965; doi:10.1186/1743-422X-10-39)
Supplement: Additional file 3: Table S3 — Parecho-like virus. [file 1743-422X-10-39-S3.xls]

## Sheet: Titanium_China_CDC_Yu_jiemei_re
Query Name	Query length bp	best hit	hit length bp	HSP length bp	% ID	E value	hit description
read1	520	gi|29378567|gb|AAO83985.1|	2254	113	41.6	4e-19	polyprotein [Ljungan virus]
read2	491	gi|213493842|gb|ACJ48052.1|	2254	37	48.6	5e-12	polyprotein [Ljungan virus]
read3	468	gi|21309878|gb|AAM46080.1|AF327921_1	2253	121	38	5e-14	polyprotein [Ljungan virus 174F]
read4	462	gi|213493842|gb|ACJ48052.1|	2254	100	43	1e-11	polyprotein [Ljungan virus]
read5	459	gi|282161465|gb|ADA79679.1|	2179	121	28.9	6e-09	polyprotein [Human parechovirus 1]
read6	459	gi|227438881|gb|ACP31192.1|	2256	145	36.6	4e-14	polyprotein [Ljungan virus 145SL]
read7	450	gi|29378567|gb|AAO83985.1|	2254	85	40	5e-17	polyprotein [Ljungan virus]
read8	425	gi|227438881|gb|ACP31192.1|	2256	96	41.7	1e-15	polyprotein [Ljungan virus 145SL]
read9	423	gi|21309880|gb|AAM46081.1|AF327922_1	2256	128	40.6	6e-20	polyprotein [Ljungan virus 145SL]
read10	401	gi|227438881|gb|ACP31192.1|	2256	119	34.5	3e-13	polyprotein [Ljungan virus 145SL]
read11	398	gi|29378567|gb|AAO83985.1|	2254	133	40.6	3e-19	polyprotein [Ljungan virus]
read12	373	gi|146150863|gb|ABQ02688.1|	2253	120	55.8	1e-31	Polyprotein [Ljungan virus]
read13	303	gi|111607001|emb|CAJ84483.1|	2187	97	44.3	2e-15	polyprotein [Human parechovirus 5]
