# Supplementary material for: Detection of novel viruses in porcine fecal samples from China
Source: Virol J. 2013 Jan 30;10:39. doi: 10.1186/1743-422X-10-39 (PMC3598965; doi:10.1186/1743-422X-10-39)
Supplement: Additional file 4: S4 — Sequences of the 1st and 2nd round PCR products of potentially novel viruses from the positive samples. “-” indicates gaps in the sequences. [file 1743-422X-10-39-S4.fas]

>1st_LV-513
GCCTCTGAATTTTCCAGTGTAAGACTTGTGTCGTCTCAAACAGCTGCTTTTGTAGATGCCCTTTTTAATGGCGACTTGTATAAGCTCTCTGAACAGTTCCTTTCAATGATGGAAATTGGTTCTGATTCTGACTATAAACAATTAATTAAGGAGACGTTGGGATCGTACCCTCCTGAAATGAACCCATTTGAGTCACAGAGCTTGGCTGCATTCAATGCGTTGTCCTTGAGTGCTCGCAATTGTACGTGGTGGATTGAACTTTTCCAGAAACTGCACACGTTTGTGCGTGACTTATTGAAGCCTGATCCTTCGGCAAA
>1st_LV-514
GCATCTGAGTTTTCAAGTGTTAGAATCGTGTCATCTCAAACTGCTGCTTTTGTAGACGCTTTGTTTAATGGCGATTTGTACAAACTCTCTGAACAATTCCTTTCAATGATGGAAATTGGTTCTGATTCTGACTATAAACAATTAATCAAGGAGACGTTGGGATCGTACCCTCCTGAAATGAACCCATTTGAGTCACAGAGTTTGGCTGCATTTAATGCTTTGTCCTTGAGTGCTCGCAATTGTACATGGTGGATTGAGCTCTTCCAGAAACTGCACACGTTCGTGCGTGACTTATTGAAGCCTGA-ACTTCGGCAAA
>1st_LV-516
GCCTCTGAATTTTCCAGTGTAAGACTTGTGTCGTCTCAAACAGCTGCTTTTGTAGATGCCCTTTTTAATGGCGACTTGTATAAGCTCTCTGAACAGTTCCTTTCAATGATGGAAATTGGTTCTGATTCTGACTATAAACAATTAATTAAGGAGACGTTGGGATCGTACCCTCCTGAAATGAACCCATTTGAGTCACAGAGCTTGGCTGCATTCAATGCGTTGTCCTTGAGTGCTCGCAATTGTACGTGGTGGATTGAACTTTTCCAGAAACTGCACACGTTTGTGCGTGACTTATTGAAGCCTGATACTTCGGCAAA
>1st_LV-519
GCCTCTGAATTTTCCAGTGTAAGACTTGTGTCGTCTCAAACAGCTGCTTTTGTAGATGCCCTTTTTAATGGCGACTTGTATAAGCTCTCTGAACAGTTCCTTTCAATGATGGAAATTGGTTCTGATTCTGACTATAAACAATTAATTAAGGAGACGTTGGGATCGTACCCTCCTGAAATGAACCCATTTGAGTCACAGAGCTTGGCTGCATTCAATGCGTTGTCCTTGAGTGCTCGCAATTGTACGTGGTGGATTGAACTTTTCCAGAAACTGCACACGTTTGTGCGTGACTTATTGAAGCCTGATACTTCGGCAAA
>1st_LV-521
GCCTCTGAATTTTCCGGTGTAAGACTTGTGTCGTCTCAAACAGCTGCTTTTGTAGATGCCCTTTTTAATGGCGACTTGTATAAGCTCTCTGAACAGTTCCTTTCAATGATGGAAATTGGTTCTGATTCTGACTATAAACAATTAATCAAGGAGACGTTGGGATCGTACCCTCCTGAAATGAACCCATTTGAGTCACAGAGCTTGGCTGCATTTAATGCGTTGTCCTTGAGCGCCCGCAATTGTACGTGGTGGATTGAACTTTTCCAGAAACTGCACACGTTTGTGCGTGACTTATTGAAGCCTGA-ACTTCGGCAA-
>1st_LV-533
GCCTCTGAATTTTCCAGTGTGAGGCTCGTGTCGTCTCAGACAGCTGCTTTTGTGGATGCCCTTTTTAATGGCGACTTGTATAAGCTCTCTGAACAATTCCTTTCAATGATGGATATTGGTTCTGATTCTGACTATAAACAACTAATTAAGGAGACGTTGGGATCGTACCCCCCTGAAATGAACCCATTTGAGTCACAGAGCTTGGCTGCATTCAATGCTTTGTCCTTGAGTGCTCGCAATTGTACGTGGTGGATTGAGCTTTTCCAGAAACTGCACACGTTTGTGCGTGACTTATTGAAGCCTGATACTTCGGCAAA
>1st_LV-562
GCTTCTGAGTTTTCTAGTGTTAGACTTGTATCATCTCAAACTGCTGCTTTTGTGGATGCTCTTTTTAATGGCGATTTGTATAAGCTATCTGAGCAATTTTTGTCTATGATGGATGTTGGTTCTGATTCTGACTATAAACAGTTAATTAAGGAGACGTTGGGATCGTACCCTCCTGAAATGAACCCATTTGAGTCGCAGAGTTTGGCTGCATTTAACGCTTTGTCCTTGAGTGCTCGCAATTGTACATGGTGGATTGAGCTTTTCCAGAAACTGCACGCGTTTGTGCGTGACTTATTGAAGCCTGATACTTCGGCAAA
>1st_LV-566
GCTTCTGAGTTTTCTAGTGTTAGACTTGTATCATCTCAAACTGCTGCTTTTGTGGATGCTCTTTTTAATGGCGATTTGTATAAGCTATCTGAGCAATTTTTGTCTATGATGGATGTTGGTTCTGATTCTGACTATAAACAGTTAATTAAGGAGACGTTGGGATCGTACCCTCCTGAAATGAACCCATTTGAGTCGCAGAGTTTGGCTGCATTTAACGCTTTGTCCTTGAGTGCTCGCAATTGTACATGGTGGATTGAGCTTTTCCAGAAACTGCACGCGTTTGTGCGTGACTTATTGAAGCCTGATACTTCGGCAAA
>1st_LV-568
GCTTCTGAGTTTTCTAGTGTTAAGCTTGTGTCCTCTCAGACTGCTGCTTTTGTGGAAGCTCTTTTTAGCGGTGATCTGTATAAGCTTTCTGAACAGTTTCTTTCATTAATGGATGTTGGTTCTGATTCTGACTATAAACAGTTAATCAAAGAGACGTTGGGATCGTATCCTCCAGAAATGAATCCATTTGAGTCTCAAAGTTTAGCTACATTTAATGCTTTGTCTCTGGGTGCTCGTAATTGTACGTGGTGGATTGAACTTTTTCAAAAGCTTCATACATTTGTACGTGACCTACTGAAGCCTGATACTTCGGCAAA
>1st_LV-581
GCTTCTGAGTTTTCTAGTGTTAGACTTGTATCATCTCAAACTGCTGCTTTTGTGGATGCTCTTTTTAATGGCGATTTGTATAAGCTATCTGAGCAATTTTTGTCTATGATGGATGTTGGTTCTGATTCTGACTATAAACAGTTAATTAAGGAGACGTTGGGATCGTACCCTCCTGAAATGAACCCATTTGAGTCGCAGAGTTTGGCTGCATTTAACGCTTTGTCCTTGAGTGCTCGCAATTGTACATGGTGGATTGAGCTTTTCCAGAAACTGCACGCGTTTGTGCGTGACTTATTGAAGCCTGATACTTCGGCAAA
>1st_LV-584
GCTTCTGAGTTTTCTAGTGTTAGACTTGTATCATCTCAAACTGCTGCTTTTGTGGATGCTCTTTTTAATGGCGATTTGTATAAGCTATCTGAGCAATTTTTGTCTATGATGGATGTTGGTTCTGATTCTGACTATAAACAGTTAATTAAGGAGACGTTGGGATCGTACCCTCCTGAAATGAACCCATTTGAGTCGCAGAGTTTGGCTGCATTTAACGCTTTGTCCTTGAGTGCTCGCAATTGTACATGGTGGATTGAGCTTTTCCAGAAACTGCACGCGTTTGTGCGTGACTTATTGAAGCCTGAACCTTCGGCAAA
>1st_LV-586
GCTTCTGAGTTTTCTAGTGTTAGACTTGTATCATCTCAAACTGCTGCTTTTGTGGATGCTCTTTTTAATGGCGATTTGTATAAGCTATCTGAGCAATTTTTGTCTATGATGGATGTTGGTTCTGATTCTGACTATAAACAGTTAATTAAGGAGACGTTGGGATCGTACCCTCCTGAAATGAACCCATTTGAGTCGCAGAGTTTGGCTGCATTTAACGCTTTGTCCTTGAGTGCTCGCAATTGTACATGGTGGATTGAGCTTTTCCAGAAACTGCACGCGTTTGTGCGTGACTTATTGAAGCCTGATACTTCGGCAAA
>1st_LV-587
GCCTCTGAATTTTCCAGTGTAAAAATTGTGTCATCTCAAACAGCTGCTTTTGTAGATGCCCTTTTTAATGGCGACTTGTACAAACTTTCTGAACAATTCCTTTCAATGATGGAAATTGGTTCTGATTCTGACTATAAACAATTAATCAAGGAGACGTTGGGATCGTACCCTCCTGAAATGAACCCATTTGAGTCACAGAGTTTGGCTGCATTTAATGCTTTGTCCTTGAGTGCTCGCAACTGTACATGGTGGATTGAGCTCTTCCAGAAACTGCACACGTTTGTGCGTGACTTATTGAAGCCTGATACTTCGGCAAA
>1st_LV-591
GCTTCTGAGTTTTCTAGTGTTAGACTTGTATCATCTCAAACTGCTGCTTTTGTGGATGCTCTTTTTAATGGCGATTTGTATAAGCTATCTGAGCAATTTTTGTCTATGATGGATGTTGGTTCTGATTCTGACTATAAACAGTTAATTAAGGAGACGTTGGGATCGTACCCTCCTGAAATGAACCCATTTGAGTCGCAGAGTTTGGCTGCATTTAACGCTTTGTCCTTGAGTGCTCGCAATTGTACATGGTGGATTGAGCTTTTCCAGAAACTGCACGCGTTTGTGCGTGACTTATTGAAGCCTGATCTTTCGGCAAA
>1st_LV-597
GCTTCTGAGTTTTCTAGTGTTAGACTTGTATCATCTCAAACTGCTGCTTTTGTGGATGCTCTTTTTAATGGCGATTTGTACAAGCTATCTGAGCAATTTCTGTCCATGATGGATGTTGGTTCTGATTCTGACTATAAACAGTTAATTAAGGAGACGTTGGGATCGTACCCTCCTGAAATGAACCCATTTGAGTCACAGAGCTTGGCTGCATTTAATGCCTTGTCCTTGAGTGCTCGCAATTGCACATGGTGGATTGAGCTCTTTCAGAAACTGCACACGTTTGTGCGTGACTTATTGAAGCCTGATACTTCGGCAAA
>1st_LV-614
GAAACTGCTCTCTTCGGCTATGAAACAGTCCTCTTC---GCTGCTGCTTTTTTCTATGCTTTAGTTAATGGTGATTTGTATAAATTAACTGATCATTTTTTGTCCTTGATGGATGTTGTTTCTGATTCTGACGATGATCAATTAATCAAGGAGAATTTGGGATCGTACCCTCATGAAATGAACTCATTCGAGTCAGAAATGTTGGCTGCATTCAATGCTTTGTCCTTGACTGCTCGTAATTGTACATGGTGTATTGATCTCTTCCCGAAACTGCACACGTTTGTGCGTGACTTATTGAAGCCTGATACTTCCGCAAA
>1st_LV-627
GCTTCTGAGTTTTCTAGTGTTAGACTTGTATCATCTCAAACTGCTGCTTTTGTGGATGCTCTTTTTAATGGCGATTTATACAAGCTATCTGAGCAATTTTTGTCTATGATGGATGTTGGTTCTGATTCTGACTATAAACAGTTAATTAAGGAGACGTTGGGATCGTACCCTCCTGAAATGAACCCATTTGAGTCACAGAGCTTGGCTGCATTTAATGCTTTGTCCTTGAGTGCTCGCAATTGTACATGGTGGATTGAGCTCTTCCAGAAACTGCACACGTTTGTGCGTGACTTATTGAACCCTGATACTTCGACAAA
>1st_LV-630
GCTTCTGAGTTTTCTAGTGTTAGACTTGTATCATCTCAAACTGCTGCTTTTGTGGATGCTCTTTTTAATGGTGATTTGTACAAGCTATCTGAGCAATTTTTGTCTATGATGGATGTTGGTTCTGATTCTGACTATAAACAGTTAATTAAGGAGACGTTGGGATCGTACCCTCCTGAAATGAACCCATTTGAGTCACAGAGCTTGGCTGCATTCAATGCTTTGTCCTTGAGTGCTCGCAATTGTACATGGTGGATTGAGCTCTTCCAGAAACTGCACACGTTTGTGCGTGACTTATTGAAGCCTGATACTTCGGCAAA
>1st_LV-631
GCTTCTGAGTTTTCTAGTGTTAGACTTGTATCATCCCAAACTGCTGCTTTTGTGGATGCTCTTTTTAATGGCGATTTGTATAAGTTATCTGAGCAATTTTTGTCTATGATGGATGTTGGTTCTGATTCTGACTATAAACAATTAATTAAGGAGACGTTGGGATCGTACCCTCCTGAAATGAACCCATTTGAGTCACAGAGCTTGGCTGCATTTAATGCTTTATCTTTGAGTGCTCGCAATTGTACATGGTGGATTGAGCTCTTTCAGAAACTGCACACGTTTGTGCGTGACTTATTGAAGCCTGATACTTCGGCAAA
>1st_LV-634
GCTTCTGAGTTTTCCAGTGTTAGACTTGTGTCGTCTCAAACTGCTGCTTTTGTGGATGCTCTCTTTAATGGTGATTTGTACAAGTTATCCGAGCAGTTTTTGTCTATGATGGATGTTGGTTCTGATTCTGACTATAAACAGCTAATTAAGGAGACGTTGGGATCGTACCCTCCTGAGATGAATCCTTTTGAATCACAGAGCTTGGCTGCATTCAATGCTTTGTCCTTGAGTGCTCGCAATTGTACATGGTGGATTGAGCTCTTCCAGAAACTGCACACGTTTGTGCGTGATCTCTTGAAGCCTGATCCTTCGGCAAA
>1st_LV-638
GCTTCTGAGTTTTCTAGTGTTAGACTTGTATCATCTCAAACTGCTGCTTTTGTGGATGCTCTTTTTAATGGCGATTTGTACAAGCTATCTGAACAATTTTTGTCTATGATGGATGTTGGTTCTGATTCTGACTATAAACAGTTAATTAAGGAGACGTTGGGATCGTACCCTCCTGAAATGAATCCATTTGAGTCACAGAGCTTGGCTACATTCAATGCTTTGTCCTTGAGTGCTCGCAATTGTACATGGTGGATTGAGCTCTTCCAAAAACTGCACACGTTTGTGCGCGACTTATTGAAGCCTGATACTTCGGCAAA
>1st_LV-641
GCTTCTGAGTTTTCTAGTGTTAGACTTGTATCATCTCAAACTGCTGCTTTTGTGGATGCTCTTTTTAATGGTGATTTGTATAAGCTATCTGAGCAATTTTTGTCTATGATGGATGTTGGTTCTGATTCTGACTATAAACAGTTAATTAAGGAGACGTTGGGATCGTACCCTCCTGAAATGAACCCATTTGAGTCACAGAGCTTGGCTGCATTCAATGCTTTGTCCTTGAGTGCTCGCAATTGTACATGGTGGATTGAGCTCTTCCAGAAACTGCACTCGTTTGTGCGCGACTTATTGAAGCCTGATACTTCGGCAAA
>1st_LV-647
GCATCTGAGTTTTCAAGTGTTAGACTTGTATCATCCCAAACTGCAGCTTTTGTAGATGCTTTGTTCAATGGTGATTTGTACAAGCTGTCTGAGCAGTTTTTGTCTATGATGGATGTTGGTTCTGATTCTGACTATAAACAATTAATCAAAGAAACGTTGGGATCGTACCCTCCCGAAATGAACCCATTTGAGTCACAGAGCTTGGCTGCATTCAATGCTTTGTCCTTGAGTGCTCGCAATTGCACGTGGTGGATCGAGCTCTTCCAGAAGCTGCACACGTTTGTGCGTGACTTGTTGAAGCCTGA-ACTTCGGCAAA
>1st_LV-649
GCTTCTGAATTTTCTAGTGTTAAGATTGTGTCCTCTCAGACTGCCGCTTTTGTGGAAGCTCTTTTTAGCGGTGATCTGTATAAACTTTCTGAACAGTTTCTCTCATTGATGGATGTTGGTTCTGATTCTGACTATAAACAATTAATTAAGGAAACGTTGGGATCGTATCCTCCAGAAATGAATCCATTTGAGTCCCAAAGTTTAGCTACATTTAATGCTTTATCTCTAGGTGCCCGCAATTGTACGTGGTGGATTGAACTTTTTCAGAAACTCCACACATTCGTGCGGGATTTGCTGAAGCCTGATACTTCGGCAAA
>1st_LV-654
GCTTCTGAGTTTTCTAGTGTTAGACTTGTATCATCTCAAACTGCTGCTTTTGTGGATGCTCTTTTTAATGGCGATTTGTACAAGCTATCTGAACAATTTTTGTCTATGATGGATGTTGGTTCTGATTCTGACTATAAACAGTTAATTAAGGAAACGTTGGGATCGTACCCTCCTGAAATGAATCCATTTGAGTCACAGAGCTTGGCTACATTCAATGCTTTGTCCTTGAGTGCTCGCAATTGTACATGGTGGATTGAGCTCTTCCAGAAACTGCACACGTTTGTGCGCGACTTATTGAAGCCTGATACTTCGGCAAA
>1st_LV-655
GCTTCTGAGTTTTCTAGTGTTAGACTTGTGTCATCTCAAACTGCTGCTTTTGTGGATGCTCTTTTTAATGGTGATTTGTATAAGCTATCTGAGCAATTTTTGTCTATGATGGATGTTGGTTCTGATTCTGACTATAAACAGTTAATTAAGGAGACGTTGGGATCGTACCCTCCTGAAATGAACCCATTTGAGTCACAGAGCTTGGCTGCATTCAATGCTTTGTCCTTGAGTGCTCGCAATTGTACGTGGTGGATTGAGCTCTTCCAGAAGCTGCACACTTTTGTGCGTGACTTATTGAAGCCTGATACTTCGGCAAA
>1st_LV-680
GCTTCTGAGTTTTCTAGCGTCAGACTTGTATCATCTCAAACTGCTGCTTTTGTAGATGCTCTTTTTAACGGCGATTTGTATAAGCTATCTGAGCAATTTTTGTCCATGATGGATGTTGGTTCTGATTCTGACTATAAACAGTTAATTAAGGAGACGTTGGGATCGTACCCTCCTGAAATGAATCCATTTGAGTCACAGAGCTTGGCTGCATTTAATGCTTTGTCCTTGAGTGCTCGCAATTGTACATGGTGGATTGAGCTTTTCCAGAAACTGCATACGTTTGTGCGTGACTTATTGAAGCCTGATACTTCGGCAAA
>1st_LV-681
GCTTCTGAGTTTTCTAGTGTTAGACTTGTATCATCTCAAACTGCTGCTTTTGTGGATGCTCTTTTTGATGGCGATTTGTACAAGCTATCTGAGCAATTTTTGTCTATGATGGATGTTGGTTCTGATTCTGACTATAAACAGTTAATTAAGGAAACGTTGGGATCGTACCCTCCTGAAATGAACCCATTTGAGTCACAAAGTTTGGCTGCATTTAATGCTTTGTCCTTGAGTGCTCGCAATTGTACATGGTGGATTGAGCTTTTCCAAAAACTGCACACGTTTGTGCGTGACTTGTTGAAGCCTGATACTTCGGCA--
>1st_LV-683
GCTTCTGAATTTTCTAGTGTCAAGATTGTATCTTCCCAGACTGCTGCTTTTGTGGAAGCTCTTTTTAGCGGCGATCTATATAAACTTTCTGAACAGTTTCTTTCATTGATGGATGTTGGTTCTGATTCTGACTATAAACAGTTAATCAAGGAGACGTTGGGATCGTATCCTCCAGAAATGAACCCATTTGAGTCCCAGAGTCTAGCCACATTTAATGCTTTATCTCTGGGTGCCCGCAATTGTACGTGGTGGATTGAGCTCTTTCAGAAGCTTCACACATTTGTACGGGATCTGTTGAAGCCTGATACTTCGGCAAA
>1st_LV-698
GCTTCTGAGTTTTCTAGTGTTAGACTTGTATCATCTCAAACTGCTGCTTTTGTGGATGCTCTTTTTAATGGCGATTTGTACAAGCTATCTGAGCAATTTTTGTCTATGATGGATATTGGTTCTGATTCTGACTATAAACAGTTAATTAAGGAGACGTTGGGATCGTACCCTCCTGAAATGAACCCATTTGAGTCTCAGAGCTTGGCTGCGTTTAATGCTTTGTCCTTGAGTGCTCGCAATTGTACATGGTGGATTGAGCTTTTCCAGAAACTGCACGCGTTTGTGCGTGACTTATTGAAGCCTGA-ACTTCGGCAAA
>1st_LV-700
GCTTCTGAGTTTTCTAGTGTTAGACTTGTATCATCTCAAACTGCTGCTTTTGTGGATGCTCTTTTTAATGGTGATTTATACAAGCTATCTGAGCAATTTTTGTCTATGATGGATGTTGGTTCTGATTCTGACTATAAACAGTTAATTAAGGAGACGTTGGGATCGTACCCTCCTGAAATGAATCCATTTGAGTCACAGAGCTTGGCTGCATTTAACGCTTTGTCCTTGAGTGCTCGCAATTGTACATGGTGGATTGAGCTCTTTCAGAAACTGCACACGTTTGTGCGTGACTTATTGAAGCCTGATACTTCGGCAAA
>1st_LV-703
GCTTCTGAGTTTTCTAGTGTTAGACTTGTATCATCTCAAACTGCTGCTTTTGTGGATGCTCTTTTTAATGGCGATTTGTACAAGCTATCTGAGCAATTTTTGTCTATGATGGATATTGGTTCTGATTCTGACTATAAACAGTTAATTAAGGAGACGTTGGGATCGTACCCTCCTGAAATGAACCCATTTGAGTCTCAGAGCTTGGCTGCGTTTAATGCTTTGTCCTTGAGTGCTCGCAATTGTACATGGTGGATTGAGCTTTTCCAGAAACTGCACGCGTTTGTGCGTGACTTATTGAAGCCTGATACTTCGGCAAA
>1st_LV-709
GCTTCTGAGTTTTCTAGTGTTAGACTTGTATCATCTCAAACTGCTGCTTTTGTGGATGCTCTTTTTAATGGCGATTTGTACAAGCTATCTGAGCAATTTTTGTCTATGATGGATGTTGGTTCTGATTCTGACTATAAACAGTTAATTAAGGAGACGTTGGGATCGTACCCTCCTGAAATGAATCCATTTGAGTCACAGAGCTTGGCTGCATTTAACGCTTTGTCCTTGAGTGCTCGCAATTGTACATGGTGGATTGAGCTCTTTCAGAAACTGCACACGTTTGTGCGTGACTTATTGAAGCCTGATACTTCGGCAA-
>1st_LV-721
GCTTCTGAGTTTTCTGGTGTTAGACTTGTATCATCTCAAACTGCTGCTTTTGTGGATGCTCTTTTTAATGGCGATTTGTATAAGCTATCTGAGCAATTTTTGTCTATGATGGATGTTGGTTCTGATTCTGACTATAAACAGTTAATTAAGGAGACGTTGGGATCGTACCCTCCTGAAATGAATCCATTTGAGTCACAGAGCTTGGCTGCATTTAACGCTTTGTCCTTGAGTGCTCGCAATTGTACATGGTGGATTGAGCTCTTTCAGAAACTGCACACGTTTGTGCGTGACTTATTGAAGCCTGATACTTCGGCAAA
>1st_LV-725
GCTTCTGAGTTTTCTAGTGTTAGACTTGTATCATCTCAAACTGCTGCTTTTGTGGATGCTCTTTTTAATGGCGATTTGTACAAGCTATCTGAGCAATTTTTGTCTATGATGGATATTGGTTCTGATTCTGACTATAAACAGTTAATTAAGGAGACGTTGGGATCGTACCCTCCTGAAATGAACCCATTTGAGTCTCAGAGCTTGGCTGCGTTTAATGCTTTGTCCTTGAGTGCTCGCAATTGTACATGGTGGATTGAGCTTTTCCAGAAACTGCACGCGTTTGTGCGTGACTTATTGAAGCCTGATACTTCGGCAAA
>1st_LV-740
GCTTCTGAGTTTTCTGGTGTTAGACTTGTATCATCTCAAACTGCTGCTTTTGTGGATGCTCTTTTTAATGGCGATTTGTATAAGCTATCTGAGCAATTTTTGTCTATGATGGATGTTGGTTCTGATTCTGACTATAAACAGTTAATTAAGGAGACGTTGGGATCGTACCCTCCTGAAATGAATCCATTTGAGTCACAGAGCTTGGCTGCATTTAACGCTTTGTCCTTGAGTGCTCGCAATTGTACATGGTGGATTGAGCTCTTTCAGAAACTGCACACGTTTGTGCGTGACTTATTGAAGCCTGATACTTCGGCAAA
>1st_LV-760
GCCTCTGAATTTTCTAGTGTAAGGCTTGTGTCATCCCAAACAGCTGCTTTTGTGGATGCTCTTTTTAATGGTGACCTATACAAATTGTCTGAGCAGTTTCTCTCAATGATGGATGTTGGTTCTGATTCTGACTATAAACAGCTAATTAAAGAGACGTTGGGATCGTATCCTCCTGAAATGAATCCATTTGAGTCACAGAGTTTGGCTGCATTTAATGCGTTGTCTCTGAGTGCTCGCAATTGCACGTGGTGGATTGAGCTTTTCCAGAAATTACATACGTTTGTGCGTGACTTGCTGAAGCCTGATACTTCGGCAAA
>1st_LV-763
GCCTCTGAATTTTCTAGTGTAAGGCTTGTGTCATCCCAAACAGCTGCTTTTGTGGATGCTCTTTTTAATGGTGACCTATACAAATTGTCTGAGCAGTTTCTCTCAATGATGGATGTTGGTTCTGATTCTGACTATAAACAGCTAATTAAAGAGACGTTGGGATCGTATCCTCCTGAAATGAATCCATTTGAGTCACAGAGTTTGGCTGCATTTAATGCGTTGTCTCTGAGTGCTCGCAATTGCACGTGGTGGATTGAGCTTTTCCAGAAATTACATACGTTTGTGCGTGACTTGCTGAAGCCTGATACTTCGGCAA-
>1st_LV-764
GCCTCTGAATTTTCTAGTGTAAGGCTTGTGTCATCCCAAACAGCTGCTTTTGTGGATGCTCTTTTTAATGGTGACCTATACAAATTGTCTGAGCAGTTTCTCTCAATGATGGATGTTGGTTCTGATTCTGACTATAAACAGCTAATTAAAGAGACGTTGGGATCGTATCCTCCTGAAATGAATCCATTTGAGTCACAGAGTTTGGCTGCATTTAATGCGTTGTCTCTGAGTGCTCGCAATTGCACGTGGTGGATTGAGCTTTTCCAGAAATTACATACGTTTGTGCGTGACTTGCTGAAGCCTGATACTTCGGCAAA
>1st_LV-792
GCCTCTGAATTTTCCGGTGTAAGACTTGTGTCGTCTCAAACAGCTGCTTTTGTAGATGCCCTTTTTAATGGCGACTTGTATAAGCTCTCTGAACAGTTCCTTTCAATGATGGAAATTGGTTCTGATTCTGACTATAAACAATTAATCAAGGAGACGTTGGGATCGTACCCTCCTGAAATGAACCCATTTGAGTCACAGAGCTTGGCTGCATTCAATGCGTTGTCCTTGAGCGCCCGCAATTGTACGTGGTGGATTGAACTTTTCCAGAAACTGCACACGTTTGTGCGTGACTTATTGAAGCCTGATACTTCGGCAAA
>2nd_LV-568
GCTTCTGAGTTTTCAAGTGTTAGACTTGTGTCATCCCAAACTGCTGCTTTTGTGGACGCTTTGTTTAATGGCGATTTGTATAAGTTGTCTGAGCAGTTTTTGTCCATGATGGATGTTGGTTCTGATTCTGACTATAAACAATTAATCAAAGAGACGTTGGGGTCGTACCCTCCAGAAATGAATCCTTTTGAATCACAGAGTCTTGCTGCATTCAATGCTTTGTCTTTGAGTGCACGCAATTGCACATGGTGGATTGAGCTTTTCCAGAAACTGCACACGTTTGTAA-------------------------------
>2nd_LV-655
GCTTCTGAGTTTTCTAGTGTTAGACTTGTGTCATCTCAAACTGCTGCTTTTGTGGATGCTCTTTTTAATGGTGATTTGTATAAGCTATCTGAGCAATTTTTGTCTATGATGGATGTTGGTTCTGATTCTGACTATAAACAGTTAATTAAGGAGACGTTGGGATCGTACCCTCCTGAAATGAACCCATTTGAGTCACAGAGCTTGGCTGCATTCAATGCTTTGTCCTTGAGTGCTCGCAATTGTACGTGGTGGATTGAGCTCTTCCAGAAACTGCACACGTTTGT---------------------------------
>2nd_LV-658
GCTTCTGAGTTTTCTAGTGTTAGACTTGTATCATCTCAAACTGCTGCTTTTGTGGATGCTCTTTTTAATGGTGATTTGTACAAGCTATCTGAGCAATTTTTGTCTATGATGGATGTTGGTTCTGATTCTGACTATAAACAGTTAATTAAGGAGACGTTGGGATCGTACCCTCCTGAAATGAACCCATTTGAGTCACAGAGCTTGGCTGCATTCAATGCTTTGTCCTTGAGTGCTCGTAATTGTACATGGTGGATTGAGCTCTTCCAGAAACTGCACACGTTTGTAT-------------------------------
>2nd_LV-684
GCTTCTGAGTTTTCTAGTGTTAGGCTTGTATCATCTCAAACTGCTGCTTTTGTGGAAGCTCTTTTTAATGGCGACTTGTACAAGCTATCTGAGCAATTTTTGTCTATGATGGATGTTGGTTCTGATTCTGACTATAAACAGTTAATTAAGGAAACGTTGGGATCGTACCCTCCTGAAATGAACCCATTTGAGTCACAGAGCTTGGCTGCATTTAATGCTTTGTCCTTGAGTGCTCGCAATTGTACATGGTGGATTGAGCTCTTCCAGAAACTGCACACGTTTGT---------------------------------
>2nd_LV-698
GCTTCTGAGTTTTCTAGTGTTAGACTTGTATCATCTCAAACTGCTGCTTTTGTGGATGCTCTTTTTAATGGCGATTTGTACAAGCTATCTGAGCAATTTTTGTCTATGATGGATATTGGTTCTGATTCTGACTATAAACAGTTAATTAAGGAGACGTTGGGATCGTACCCTCCTGAAATGAACCCATTTGAGTCTCAGAGCTTGGCTGCGTTTAATGCTTTGTCCTTGAGTGCTCGCAATTGTACATGGTGGATTGAGCTTTTCCAGAAACTGCACACGTTTGTAA-------------------------------
>2nd_LV-700
GCTTCTGAGTTTTCTAGTGTTAGACTTGTATCATCTCAAACTGCTGCTTTTGTGGATGCTCTTTTTAATGGTGATTTATACAAGCTATCTGAGCAATTTTTGTCTATGATGGATGTTGGTTCTGATTCTGACTATAAACAGTTAATTAAGGAGACGTTGGGATCGTACCCTCCTGAAATGAATCCATTTGAGTCACAGAGCTTGGCTGCATTTAACGCTTTGTCCTTGAGTGCTCGCAATTGTACATGGTGGATTGAGCTCTTCCAGAAACTGCACACGTTTGTAA-------------------------------
>2nd_LV-703
GCTTCTGAGTTTTCTAGTGTTAGACTTGTATCATCTCAAACTGCTGCTTTTGTGGATGCTCTTTTTAATGGCGATTTGTACAAGCTATCTGAGCAATTTTTGTCTATGATGGATATTGGTTCTGATTCTGACTATAAACAGTTAATTAAGGAGACGTTGGGATCGTACCCTCCTGAAATGAACCCATTTGAGTCTCAGAGCTTGGCTGCGTTTAATGCTTTGTCCTTGAGTGCTCGCAATTGTACATGGTGGATTGAGCTTTTCCAGAAACTGCACACGTTTGTAA-------------------------------
>2nd_LV-725
GCTTCTGAGTTTTCTAGTGTTAGACTTGTATCATCTCAAACTGCTGCTTTTGTGGATGCTCTTTTTAATGGCGATTTGTACAAGCTATCTGAGCAATTTTTGTCTATGATGGATATTGGTTCTGATTCTGACTATAAACAGTTAATTAAGGAGACGTTGGGATCGTACCCTCCTGAAATGAACCCATTTGAGTCTCAGAGCTTGGCTGCGTTTAATGCTTTGTCCTTGAGTGCTCGCAATTGTACATGGTGGATTGAGCTTTTCCAGAAACTGC-CACGTTTGTAA-------------------------------
>2nd_LV-735
GCTTCTGAATTTTCTAGTGTTAGACTTGTATCATCTCAAACTGCTGCTTTTGTGGATGCTCTTTTTAATGGCGATTTGTACAAGCTATCTGAGCAATTTTTATCTATGATGGATGTTGGTTCTGATTCTGACTATAAACAGTTAATTAAGGAGACGTTGGGATCGTACCCTCCTGAAATGAATCCATTTGAGTCACAGAGCTTGGCTGCATTTAATGCTTTGTCCTTGAGTGCTCGTAATTGTACATGGTGGATTGAGCTCTTCCAGAAACTGCACACGTTTGTAA-------------------------------
>primerA_1st_ASV-330
---CTCCACCT--CTCGCTCCAACTTGAAGTTCAATCTTATG-TGCTTCTGCCGGTTCATACG-CACACACCATCTGTTTGACTTGCATGCT--CTCTTTGATCTATGTCCTTGACCCAATTGCAGCATCT--CTTACATCAATAAT-GTATTTAATT--GGCTTTGCAATTGTTGGTATGTTCTTGGCAGATGTAG-AATATATTAAACATCTTAGAGCTGTCCTCTCTCTAGCGGTGGTTTTTACAACACACTGGATTTGTGAAC-TACTTGGCTTTCCACCGATTATATTAACAGCATTTTGCTTCTGCTGGAGGCTTATA----
>primerA_1st_ASV-498
-----TGG-TTATTGACAG-AACGGCTCTGAGCTGTTTAATATTTTCCACATCAACCAAGAACATACCCACTATGG-AAAACCCAATCAAGTACATCTTT-GATAAAAGGGCTGTTGCTATTGGATCAACA-ACATAGACCACTGAAGT-AACCATGCT-AAATAAATGGTGTGCAGTGTTTGAATGGGTGCAACGGCTACAAAACTAAA-TTTCAAGTTGGAGAATGATGCTGCTGCTAAATAGAAACAATCATGTGTTTTTCTTTTGCTCTTAACTATTATCAATATAGCCAACATTACGACACATATCTCCCAAACCC-ATGGCA
>primerA_1st_ASV-502
--CAGCGGCAT--CCTTTTCTAACTTGAAATTTAGTTTTGTAGCCGTGGCTCCCATCCAAACTACACATACCATTTATGTGGCGTGTGCATT--GTCAGTCATCCATTGGTGTGATCCAATTGCAGCAGCA--CTTATCTCTCTGGT-TTACCTGATT--GGTTTTTCAGTGATTGGCATGTTCATGTCTGATGTGG-AGTACATCAAACAACTTAGAGCAGTACTCTCACTAGCAATGATCTTCTCATTCCATTGGCTGTGTGACT-TATTTGGTGTACCACCAATTATATTTACAGTCTTATGCTTCTGCTGGA-GGCTTATA---
>primerA_1st_ASV-505
-----CTG-TGACACAGAA-GACTGCTCTTAAATGTTTTATATATTCCACATCAGCCAGAAACATTCCCACAATTG-AAAACCCAATTAAGTACATTATT-GCTGAGAGGGCTGATGCAATCGGGTCAAAG-AAGTAAATCAACGAAAGCATACATGCC-AAATAGATGGAATGAACTGTTTGGACTGGTGCAATGGCTATAAGACTAAA-CCTTAGGTTGGAGAATGAAGCTGCTGCTAGGTAGAAGCAGTCATGTGTTCTCCTTTTACTTTTTGTTATTATCAAGATGGCGAGGATAACCACACAAATCTCCCAAACCC-ATGGCA
>primerA_1st_ASV-510
-----TAG-CTAATGAGAG-AACTGCTCTGAGTTGTTTGATGTACTCTACATCGGACATAAACATACCAATCACTG-AAAAACCAATTAAATAAACCAGG-GAAATGAGTGCTGCTGCAATTGGATCACACCAA-TAGATGACTGATAGTGCACATGCC-ACATAGATGGTATGTGGGGTCTGGATTGGGGCCACAGCAACAAAACTAAA-CTTTAAGTTAGAAAAGGATGCTGCCGCCAGATAGAAGCAGTCGAGTGCCTTGCGCTTGCTCCTCAAAATAATGAAGATCGCGAGCACGAGGACACAAATCTCCCAGACCC-ATGGCA
>primerA_1st_ASV-511
-----CTG-TGAGAGAGAA-GACTGCTCTTAGATGTTTTATATATTCCACATCAGCCAGAAACATTCCCACAATTG-AAAACCCAATTAAGTACATTATT-GCTGAGAGGGCTGATGCAATCGGGTCAAAG-AAGTAAATCAACGAAAGCATACATGCC-AAATAGATGGAATGAACTGTTTGGACTGGTGCAATGGCTATAAGACTAAA-CCTTAGGTTGGAGAATGAAGCTGCTGCTAGGTAGAAGCAGTCATGTGTTCTCCTTTTACTTTTTGTTATTATCAAGATGGCGAGGATAACCACACAAATCTCCCAAACCC-ATGGCA
>primerA_1st_ASV-518
CAGCAGCC-TC--ATT-TTCTAATTTGAGGTTTAGCCTAATAGCTATTGCACCTATTCAGACATTACACACCATCTATTTGACATGCTTCTT--GTCAGTTGTTTATTTCTTTGATCCAATTGCAGCAGCC--CTTCTCTCGGTGAT-GTACCTGATT--GGCTTTGCCGTAGTAGGCATGTTTCTGGCTGATGTTG-AATATATTAAACAACTTAGAGCTGTCTTTTCATTAACTGTTGTGTTTGCAACACACTGGGTGTGTGAAC-TTTTAGGGTTTCCACCAATAATCTTAACAGCCTTCTGCTTCTGCTGGAGGCTTATA----
>primerA_1st_ASV-521
--CAGCAGCAT--CCTTCTCTAACTTGAAGTTTAGCTTTGTTGTATTGGCCCCAATCCAAACCCCACATACTATCTATGTGGCATGCGCACT--ATCAGTCATCCACTGGTGCGATCCAATTGCAGCATCA--CTTGTCTCCCTGG--GTATTTGATT--GGCTTTTCAGTGATTGGCATGTTTATGTCTGATGTAG-AATACATTAAACAACTTAGAGCAGTACTCTCACTAACCATGATCTTTTCATTCCATTGGTTATGTGATC-TTTTTGGAATACCACCAATCATTTTTACAGTCCTATGCTTCTGCTGG-AGGCTTATA---
>primerA_1st_ASV-531
--CGGCAGCCT--CATTTTCCAACTTGAGGTTTAGCCTAATAGCAATTGCACCTATTCAAACATTGCATACTATCTACTTGGCATGCATCTT--GTCAATTGTCTACTTCCTTGATCCAATTGCAACAGCA--CTTCTCTCAGTGAT-GTACTTGATT--GGCTTTGCCGTAGTGGGTATGTTCATGGCTGATGTTG-AATATATTAAGCAACTCAGGGCCGTTCTCTCATTAACCATTGTGTTTGCAACACATTGGGTGTGTGAGT-TATTGGGGTTTCCACCAATAATCCTAACAGCTTTCTGCTTCTGCTGGAAGGCTTATA---
>primerA_1st_ASV-539
-----CTG-CTCCAGATAT--ACTTTTTTCTCCTGTTTT-TGTATTCTATTTCTTCCATGTCTTTTCCTGTT--CATCTCACCCTCTCAAGTACATTATT-GATGAAATAGATGCTGCAATTGGGTCAAGG-ACATAGATCATAGAGAACATACAGGCC-AAACAAATAGTATGTGTTGTCTGGACTGGTGCTATTGTTATAAGGCTAAA-CCTCAAGTTGGATAATGATGCTGCTGCTAAATACAAGCAGTCATGTGTTCTCCGCTTGCTCCTCACTATGATTAGAATAGCGAGGATAATCACACAGATCTCCCAAACCC-ATGGCA
>primerA_1st_ASV-542
-----CAG-TTAATGATAA-GACAGCTCTAAGTTGTTTAATGTATTCAACATCAGCCAGGAACATACCCACTACAG-CAAAGCCAATTAAGTACATCACT-GAGAGAAGGGCTGTTGCAATTGGATCAAGA-AAGTAGACAACTGATAAGAAGCATGCC-AAATAGATAGTGTGCAGTGTTTGAATAGGTGCAATGGCTATCAAGCTAAA-CCTCAAGTTGGAAAATGAGGCTGCTGCAAGGTAGAAGCAGTCATGTGTTCTCCTAGTACTTTTGGCTATGATCATAACAGCCAAAACCATAACACAAATCTCCCAAACCC-ATGGCA
>primerA_1st_ASV-544
-----CAG-TTAATGATAA-GACAGCTCTAAGTTGTTTAATGTATTCAACATCAGCCAGGAACATACCCACTACGG-CAAAGCCAATTAAGTACATCACT-GAGAGAAGGGCTGTTGCAATTGGATCAAGA-AAGTAGACAACTGATAAGAAGCATGCC-AAGTAGATAGTGTGCAGTGTTTGAATAGGTGCAATAGCTATTAAACTAAA-CCTCAAGTTGGAAAATGAGGCTGCTGCAAGGTAAAAGCAGTCATGTGTTCTCCTAGTACTTTTAGCTATGATCATAACAGCCAAAACTATAACACAAATCTCCCAAACCC-ATGGCA
>primerA_1st_ASV-547
-----TGG-TCAATGATAA-AACAGCTCTAAGTTGTTTAATATATTCAACATCGGCCAGAAACATGCCCACTATAG-CAAAACAAATCAGATACATCACA-GAGAGAAGGGCTGTTGCAATTGGATCAAGG-AAATAGACAACCGATAAAAAGCATGCC-AAGTAGATGGTGTGTAGTGTTTGGATAGGTGCAATGGCTATTAGGCTAAA-CCTCAAGTTGGAGAATGAGGCCGCCGCTAGGTAGAAGCAGTCATGTGTTCTCCTGGTGCTTTTGGCTATGATCATAACAGCCAACACTATAACACAAATCTCCCAGACCC-ATGGCA
>primerA_1st_ASV-549
-----TGG-TTAGTGACAG-AACGGCTCTGAGCTGTTTAATATAGTCCACATCAGCCAGGAACATACCCACTATGG-AAAACACAATCAAGTACATCATT-GATAAGAGGGCTGTTGCTATTGGATCAAGA-ACATAGACCACTGAAAAGAAGCATGCT-AAGTAGATGGTGTGCAGTGTTTGAAGGGGTGCAATGGCTATAAGACTAAA-TCTCAAGTTGGAGAATGAAGCTGCTGCTAGATAGAAGCAGTCATGTGTTCTTCTTTTGCTCTTAGCTATAATCATTATAGCCAAGATTACAACACATATCTCCCAAACCCCATGGCA
>primerA_1st_ASV-551
-----TGG-TCAATGATAA-AACAGCTCTAAGTTGTTTAATGTATTCAACATCGGCCAGAAACATGCCCACTATAG-CAAAACAAATCAGATACATCACA-GAGAGAAGGGCTGTTGCAATTGGATCAAGG-AAATAGACAACCGATAAAAAGCATGCC-AAATAGATGGTGTGTAGTGTTTGGATAGGTGCAATGGCTATTAAGCTAAA-CCTCAAGTTGGAAAATGAGGCCGCCGCTAGGTAGAAGCAATCATGTGTTCTCCTGGTGCTTTTGGCTATGATCATAACAGCCAACACTATAACACAAATCTCCCAAACCC-ATGGCA
>primerA_1st_ASV-552
-----TGG-TCAATGATAA-AACAGCTCTAAATTGTTTAATATATTCAACATCGGCCAGAAACATGCCCACTATAGGCAAAACAAATCAAATACATCACATGATAGAAGGGCTGTTGCAATTGGATCAAGG-AAATAGACAACCGATAAAAAGCATGCC-AAGTAGATGGTGTGTAGTGTTTGGATAGGTGCAATGGCTATTAGGCTAAA-CCTCAAGTTGGGAAATGAGGCCGCCGCTAGGTAGAAGCAGTCATGTGTTCTCCTGGTGCTTTTGGCTATGATCATAACAGCCAACATTATAACACAAATCTCCCAAACCC-ATGGCA
>primerA_1st_ASV-555
-----TGG-TTAGTGACAG-AACGGCTCTGAGCTGTTTAATATAGTCCACATCAGCCAGGAACATACCCACTATGG-AAAACACAATCAAGTACATCATT-GATAAGAGGGCTGTTGCTATTGGATCAAGA-ACATAGACCACTGAAAAGAAGCATGCT-AAGTAGATGGTGTGCAGTGTTTGAAGGGGTGCAATGGCTATAAGACTAAA-TCTCAAGTTGGAGAATGAAGCTGCTGCTAGATAGAAGCAGTCATGTGTTCTTCTTTTGCTCTTAGCTATAATCATTATAGCCAAGATTACAACACATATCTCCCAAACCCAA-GGCA
>primerA_1st_ASV-556
-----TGG-TTAGTGACAG-AACGGCTCTGAGCTGTTTAATATAGTCCACATCAGCCAGGAACATACCCACTATGG-AAAACACAATCAAGTACATCATT-GATAAGAGGGCTGTTGCTATTGGATCAAGA-ACATAGACCACTGAAAAGAAGCATGCT-AAGTAGATGGTGTGCAGTGTTTGAAGGGGTGCAATGGCTATAAGACTAAA-TCTCAAGTTGGAGAATGAAGCTGCTGCTAGATAGAAGCAGTCATGTGTTCTTCTTTTGCTCTTAGCTATAATCATTATAGCCAAGATTACAACACATATCTCCCAAACCCCATGGCA
>primerA_1st_ASV-558
-----TGG-TTAGTGACAG-AACGGCTCTGAGCTGTTTAATATAGTCCACATCAGCCAGGAACATACCCACTATGG-AAAACACAATCAAGTACATCATT-GATAAGAGGGCTGTTGCTATTGGATCAAGA-ACATAGACCACTGAAAAGAAGCATGCT-AAGTAGATGGTGTGCAGTGTTTGAAGGGGTGCAATGGCTATAAGACTAAA-TCTCAAGTTGGAGAATGAAGCTGCTGCTAGATAGAAGCAGTCATGTGTTCTTCTTTTGCTCTTAGCTATAATCATTATAGCCAAGATTACAACACATATCTCCCAAACCCAATGGCA
>primerA_1st_ASV-560
-----TGG-TTAGTGACAG-AACGGCTCTGAGCTGTTTAATATATTCCACATCAGCCAGGAACATACCCACTATGG-AAAACACAATCAAGTACATCATT-GATAAGAGGGCTGTTGCTATTGGATCAAGA-ACATAGACCACTGAAAAGAAGCATGCT-AAGTAGATGGTGTGCAGTGTTTGAAGGGGTGCAATGGCTATAAGACTAAA-TCTCAAGTTGGAGAATGAAGCTGCTGCTAGATAGAAGCAGTCATGTGTTCTTCTTTTGCTCTTAGCTATAATCATTATAGCCAAGATTACAACACATATCTCCCAAACCC-ATGGCA
>primerA_1st_ASV-561
-----CTA-C-CCGGATAT--ATTTTTTCACGTGTTTTT-TTTCTCCTATTCCTTTATTGTCTTTTCTGTTT--TATCTCACCCAATTA-GTATAACATT-TGCATGAAGGCTGCTGCCATTGCCTCAAAC-CAGTGTATTACTGATAATATACATGCC-ACGTAGATTGAGTGTGGCGTCTGGATGGGAGCGACAGCTACTAAACTGAA-TTTTACGTTGGAAAAAGATGCTGCTGCTAAGTAGAAACAATCCATTACTTTCCTCTTGCTTTTTACGATTATGAAGACAGCCAAAACAAGGACGCACATCTCCCAAACCC-AGGGCA
>primerA_1st_ASV-568
-----CAG-TTATTGAAAA-GACAGCTCTAAGTTGTTTAATATATTCAACATCTCCCAGAAACATGCCTACTACAG-CAAAGCCAATCAGGTACATCACC-GAGAGAAGGGCTGCTGCAATTGGGTCAAAG-AAATAGACAACTGACAAAAAGCATGTC-AAATAGATGGTGTGTAGTGTCTGGATAGGTGCAATAGCTATTAGGCTAAA-CCTCAAATTAGAAAATGAGGCTGCTGCTAGGTAGAAACAGTCATGTGTTCTCCTGGTGCTTTTGGCTATGATCATAACAGCCAAAACTATGACACAGATCTCCCAAACCC-ATGGCA
>primerA_1st_ASV-569
-----TCG-CTATTGATGT-TGTTGCTCTCAAATGTTTAATATACTCCACATCAGATAGGAACATTCCAACTACAG-AAAAACCTATTAAGTACATCACT-GATGTTAATGCTGCTGCTATTGGGTCAAAG-TAGTAAATTAGGGAGAGCATACATGTG-ACATAGATGGTGTGTAATGTCTGTATGGGTGCTATGGCAACAAGGCTAAA-TTTTAAGTTGGAAAATGACGCTGCCGCTAGATAGAGGCAGTCGTGCACCTTCCTCTTACTTCTTATTATTATAAACACAGCCAAAATTGCCACGCAAATCTCCCAAACCC-ATGGCA
>primerA_1st_ASV-572
--CAGCAGCCT--CATTTTCTTACTTGAGGTTTAGCTTGATAGCCATTGCACCAATTCAAACACTGCACACTATCTATTTGGCATGCTTCTT--ATCAGTTGTCTACTTTCTTGATCCAATTGCAACAGCC--CTTCTCTCAATGAT-GTACTTAATT--GGCTTTGCTGTATTGGGTATGTTCCTGGCTGATGTTG-AATACATTAAACAACTTAGAGCTGTCTTCTATTAACTGTTGTGTTTTTTGCACCACTCGGTGTGTGAACACCTTATGGTTTCCACCCATTATATTTACAGTCTTCTGCTTCTGCTGGAGGCTTAAA----
>primerA_1st_ASV-576
--CAGCGGCAT--CCTTCTCTAACTTGAAATTTAGTTTTGTGGCCGTGGCTCCCATCCAAACTACACATACCATCTATGTGGCGTGTGCATT--GTCAGTCATACATTGGTGTGATCCAATTGCAGCAGCA--CTTATCTCTCTGGT-TTACTTGATT--GGTTTCTCAGTGATTGGCATGTTTATGTCTGATGTGG-AGTACATTAAACAACTTAGAGCAGTATTCTCACTAGCAATGATCTTTTCATTCCACTGGCTGTGTGACT-TATTTGGTGTACCACCAATTATATTTACAGTCTTATGCTTCTGCTGGAAGGCTTATA---
>primerA_1st_ASV-578
--CAGCAGCAT--CTTTCTCCAACCTAAAATTTAGTTTTGTTGCTGTCGCTCCCATCCAAACGCCACATTCCATTTACGTGGCATGTATACT--CTCAGTAATACACTGGTTTGATCCAATTGCAGCAGCC--CTTATGTCAATGTT-ATACTTGGTT--GGGTTTTCAGTGATAGGTATGTTTATGTGTGATGTATGAATACATTAAACACCTTAGAGCAGTCTTCTCACTCTTTATGATTTTTTCCTTCCACTGGTTATGTGAAC-TCTTTGGTTTTCCACCAATTATCTTTACAGTTCTTTGCTTCTGCTGGA-GGCTTATT---
>primerA_1st_ASV-579
CAGCGGCC-TC--ATT-TTCTAACTTGAGGTTTAGCCTAGTAGCCATGGCACCCATCCAAACACTACATACCATCTATTTGGCATGCTTTTT--ATCAGTTGTCTATTGGTGTGATCCAATTGCAACAGCC--CTTCTCTCTCTGAT-GTACCTGATT--GGCTTCGCTGTAATAGGCATGTTTCTGGCTGATGTTG-AATACATTAAACAACTTAGAGCTGTTTTATCATTAACTGTTGTCTTTGCAACACATTGGGTGTGTGAAC-TCTTGGGGTTCCCACCAATAATTCTAACAGCCTTCTGCTTCTGCTGGAGGCTTATA----
>primerA_1st_ASV-580
--CACCACCAT--CTTTTTCCAATCTAAAGTTCAGTTTTGTTGCTGTCGCTCCCATCCAAACACCACATTCAATCTATGTGGCATGTGTTCT--TTCATTAATACATTGGTTTGATCCAATTGCACCACCC--CTTATGTCAATGTT-ATACCTGGTT--GGTTTTTCAGTGATAGGCATGTTCATGTGCGATGTAG-AATATATTAAACATCTTAGGGCAGTCTTCTCACTCTTTATGATTTTTGCCTTCCACTGGTTGTGTGAGC-TCTTTGGTTTTCCACCAATCATCTTTACAGTTCTTTGCTTCTGCTGGA-GGCTTATA---
>primerA_1st_ASV-584
--CAGCAGCAT--CATTTTCCAACCTAAGGTTTAGCCTGATAGCAGTTGCACCCATTCAAACATTGCATACTATCTATTTGGCATGCTTTTT--GTCAATTGTCTACTTCCTTGATCCAATTGCAACAGCC--CTTCTCTCAATGTT-ATACTTGGTT--GGGTTTTCCGTATTGGG-ATGTTTATGGGCTGAGTAT-AAAACATTAAACACCTTCAAGCACTCTTCCCCCTTATTATGATTGTTGCCAACAACTGGGGTGGGTAACTTTTTGGTATTCCCCCCAATATCTTTAACATTCTTCGGCTTCGGCTGGAAGGCTGAT----
>primerA_1st_ASV-585
--CAGCAGCAT--CTTTCTCCAACCTAAAGTTCAGTTTTGTTGCTGTTGCTCCCATCCAGACGCCACATTCAATTTACGTGGCATGTATACT--CTCAGTAATACACTGGTTTGATCCAATTGCAGCAGCC--CTTATGTCAATGTT-ATACTTGGTT--GGGTTTTCAGTGATAGGTATGTTTATGTGTGATGTAG-AATACATTAAACACCTTAGAGCAGTCTTCTCACTCTTTATGATTTTTGCCTTCCACTGGTTATGTGAGC-TTTTTGGTTTTCCACCAATTATCTTTACAGTTCTATGCTTCTGCTGGA-GGCTGATA---
>primerA_1st_ASV-591
--CAGCAGCAT--CGTTTTCCAATTTGAAATTTAGCTTTGTTGCTGTCCCTCCCATCCAAACGCCACATTCAATTTATGTGGCGTGTGCACT--TTCAGTATTACATTGGTTTGACCCAATTGCAGCACCC--CTCATGTCAATGTT-GTACTTGGCT--GGGTTTTCAGTGATAGGTATGTTCATGTGCGATGTAG-AATACATTAAACAACTTAGGGCAGTCTTCTCACTTTTTATGATTTTTGCCTTCCACTGGTTGTGTGATC-TCTTTGGCTTTCCACCAGTCATTTTTACAGTTCTTTGCTTCTGCTGGAAGGCTTAT----
>primerA_1st_ASV-593
--CAGCAGCTT--CATTCTCCAACTTGAGATTTAGTCTTATAGCCATTGCACCCCTTCAAACACTGCACACCATCTACTTAGCATGCTTCTT--TTCAGTGGTCTATGTTCTTGATCCAATAGCAACAGCC--CTCTTATCAATGAT-GTACTTGATT--GTGTTTTCCATAGTGGGTATGTTCCTGGCTGATGTGG-ACTATATTAAACAGCTCAGAGCCGTTCTGTCACTAACCATTGTCTTTGCAACACACTGGGTCTGTGAAC-TACTTGGCTTACCTCCGATACTCTTAACAGCTTTTTGCTTCTGCTGGAAGGCTTATA---
>primerA_1st_ASV-594
--CAGCAGCCT--CATTTTCCAACTTGAGGTTTAGCTTGATAGCCGTTGCTCCCATTCAAACACTGCACACTATTTATTTGGCATGCTTCTT--ATCAGTTGTCTACTTTCTTGATCCAATTGCAACAGCC--CTTCTCTCAGTGAT-GTACTTAATT--GGCTTTGCTGTAGTGGGTATGTTCCTGGCTGATGTTA-AATACATTAAACAACTTAAAGCTGTCTTATCATTAACTGTTGTGTTCCCAACACACGGGGTGTGTGACC-TCTTAGGGTTTCCACCAATAATTTTAACAGCCTTCTGCTTCGGCTGGAGGCTAAAA----
>primerA_1st_ASV-597
----TTTGCTC--CATTTGCCC-CTTGAGGTTT--TTTTACTTCTATTGCACCTACTTGAACCCTGTTCACTTGCTACTTGANN-GCTTCTT--ATCAGTTGTCTACTTTCTTGATCCAATTGCAACAGCC--CTTCTCTCAGTGAT-GTACTTAATT--GGCTTTGCCGTAGTGGGTATGTTCCTGGCTGATGTTG-AATACATTAAACAACTTAAAGCTGTCTTATCATTAACTGTTGTGTTCGCAACACATTGGGTGTGTGAAC-TCTTGGGATTTCCACCAATAATCCTAACAGCCTTCTGCTTCTGCTGGAGGCTGATA----
>primerA_1st_ASV-612
-TCGTCGGCAT--CCTTTTCGACCTTGAAATTTATTTTTGTAACCCTGGTTCC-ATCTAAACTACACATACCATTTATGTGGCGTGTGCATT--GTCCGTCATCCATTGGTGTGATCAAATTGCATCACCA--CTTATCTCTCTGGT-TTACCTGATT--GGTTTTTCAGTGATTGCCATGTTCATGTCTGATGTGG-AGTACATCACACCACTTAGAGCACTACTCTCACTACCAATGATCTTCTCATTCCATTGGCTGTGTGACT-TATTTGGTGTACCACCAATTATATTTATAGTCTTATGCTTCTGCTGGA-GGCTTATA---
>primerA_1st_ASV-613
--CAGCGGCAT--CCTTTTCTAACTTGAAATTTAGTTTTGTAGCCGTGGCTCCCATCCAAACTACACATACCATTTATGTGGCGTGTGCATT--GTCAGTCATCCATTGGTGTGATCCAATTGCAGCAGCA--CTTATCTCTCTGGT-TTACCTGATT--GGTTTTTCAGTGATTGGCATGTTCATGTCTGATGTGG-AGTACATCAAACAACTTAGAGCAGTACTCTCACTAGCAATGATCTTCTCATTCCATTGGCTGTGTGACT-TATTTGGTGTACCACCAATTATATTTACAGTCTTATGCTTCTGCTGGA-GGCTTATT---
>primerA_1st_ASV-614
--CGGCAGCCT--CATTTTCCAATTTGAGGTTTAGCCTAATAGCAATTGCACCTATTCAAACATTGCATACTATCTATTTGGCATGCATCTT--GTCAATTGTCTACTTCCTTGATCCAATTGCAACAGCA--CTTCTCTCAGTGAT-GTACTTGATT--GGCTTTGCCGTAGTGGGTATGTTCATGGCTGATGTTG-AATATATCAAGCAACTCAGGGCCGTTCTCTCATTAACCATTGTGTTTGCAACACATTGGGTGTGTGAGT-TATTGGGGTTTCCACCAATAATCCTAACAGCCTTCTGCTTCTGCTGGA-GGCTTATA---
>primerA_1st_ASV-619
-----CACAGC--ATCCTTCTCCACTGAAGTTCAGCTTAGTAGCGGTGGCACCAATCCAAACAATCCATACTATTTATTTGGCATGTATACT--CTCAGTGATCTACTGGCTTGATCCAATTGCAACATCC--CTTATCTCAGTGGT-GTACTTGGTT--GGTTTTTCAATGATGGGAATGTTCATGCCTGATGTTG-AATACATCAAAAACTTTAGAGCAGTTGGATCACTAACATTGATTATTCCATCCCACTGGATTTGTGAAC-TTTTTGGAATTCCCCCCATTGTCCTAACAGCACTGTGCTTCTGCTGGAGGCTGATA----
>primerA_1st_ASV-620
CAGCACCC-TC--ATT-TTCTA-CGTGAGGTTTAGCCTAATATATATCGCACCCATCCAAACATTACATACCATCAATTTGGCATGCTTACT--ATCAATTGTCTATTTTTTTGATCCAATTGCAACAGCC--CTTCTCTCAGTAAT-GTACATGATT--GGCTTCGCTGTAGTAGGCATGTTTCTGGCTGATGTTG-AATACATTAAACAACTTAGAGCTGTTTTATCATTAACTGTTGTCTTTGCAACACATTGGGTGTGTGAAC-TCTTGGGATTCCCACCAATAATTTTAACAGCCTTCTGCTTCTGCTGGAGGCTGATA----
>primerA_1st_ASV-622
--CGGCAGCGT--CATTTTCCAACCTAAAATTTAGCCTTGTCGCCATAGCACCCATACAGACATTACACACCATCTATGTCACATGTATGCT--CTCCCTAATCTACTACTTTGACCCAATAGCAGCAGCA--TTAACATCAGTGAT-GTACTTAATA--GGCTTTTCTGTAATTGGAATGTTCCTATCTGATGTGG-AGTACATTAAACATTTGAGAGCAACAACATCAATAACGATTGTGTTTGTCTCCCATTGGATTTGTGACC-TCTTTGGCTTCTCCCCAATAATGTTAACAGTATTGTGCTTCTGCTGGAGGCTGATT----
>primerA_1st_ASV-630
--CAGCAGCGT--CATTATCCAACCTGAGGTTTAGCCTTATAACAATAGCACCAATCCAGACAACACATACTATCTGTTTGGCCTGTATGCT--CTCTCTGATCTATGGCCTTGACCCAATTGCAGCATCT--CTTTCATCAATAAT-GTACCTGATT--GGGTTTGCAGTTGTTGGCATGTTCTTGGCTGACGTGG-AATACATTAAACAGCTTAGAGCCGTTTGTTCTCTAGCAGTGGTCTTTACAACACACTGGCTGTGTGAAA-TACTTGGCTTCCCACCGATCATTTTAACAGCATTTTGCTTCTGCTGGAGGCTGAT-----
>primerA_1st_ASV-631
--CAGCGGCAT--CCTTTTCTAACTTGAAATTTAGTTTTGTAGCCGTGGCTCCCATCCAAACTACACATACCATTTATGTGGCGTGTGCATT--GTCAGTCATTCATTGGTGTGATCCAATTGCAGCAGCA--CTTATCTCTCTGGT-TTACTTGATT--GGTTTCTCAGTGATTGGCATGTTTATGTCTGATGTGG-AGTACATTAAACAACTTAGAGCAGTACTCTCACTAGCAATGATCTTTTCATTCCATTGGCTGTGTGATT-TATTTGGTGTACCACCAATTATATTTACAGTCTTATGCTTCTGCTGGA-GGCTGATA---
>primerA_1st_ASV-634
-----CTG-CTAGGGATAG-AACAGCTCTAAGATGTTTAATGTATTCTACATCTGCCAGGAACATACCAATAATTG-CAAAACCAATCAGATATATTGTT-GATGTAAGAGATGCTGCAATTGGGTCGAGG-ACATAGATTAAAGAGAGCAAGCACGCC-AGACAGATGGTATGTGCCGTCTGGATTGGTGCTATTGTTATAAGGCTAAA-CCTCAAGTTGGATAGTGATGCTGCTGCTAAATAGAGGCAGTCTTGCGTTCTTCGCTTACTCCTCACTATAATTAAGACAGCAAGGATGACCACACAGATCTCCCAAACCC-ATGGCA
>primerA_1st_ASV-638
--CAGCAGCCT--CATTTTCCAACTTGAGGTTTAGTCTCATAGCAATTGCACCCATGCAAACATTACATACCATTTATCTGGCATGCTTCTT--GTCAGTTGTCTACTTTTTTGATCCAATTGCAACAGCT--CTTCTTTCAGTGAT-GTACTTGATT--GGTTTCGCAGTAGTGGGCATGTTTCTGGCTGATGTTG-AATACATTAAACAACTTAGGGCTGTCCTGTCATTAACTGTTGTGTTTGCAACACATTGGGTGTGTGAAC-TATTGGGATTTCCACCAATAATCCTCACAGCCTTCTGCTTCTGCTGGAAGGCTGATA---
>primerA_1st_ASV-639
--CAGCAGCAT--CTTTCTCCAACTTGAAATTCAGTTTTGTTGCCGTCGCTCCCATCCAGACTCCACATACAATCTATGTGGCATGTATGCT--CTCAATTATATACTGGTTTGACCCAATTGCAGCAGCT--CTTATGTCAATGTT-GTACTTAGTT--GGTTTCTCGGTGATAGGTATGTTCATGTGTGATGTGG-AATACATTAAACAACTTAGGGCAGTGTTTTCCCTCTTTATGATCTTTGCCTTCCACTGGCTGTGTGAAC-TCTTTGGCTTTCCACCGGTCATTTTTACAGTCCTATGCTTCTGCTGGAAGGCTGATA---
>primerA_1st_ASV-640
--CAGCAGCTT--ATTTNTCCAATTTGAGGTTTAGTCTAATAGCAATTGCACCTCTTCAAACATTGCACACCATCTACTTAACATGCTTTTT--GTCAGTGATCTACGTCTTTGACCCAATTGCAACAGCC--CTTCTCTCGGTGAT-GTACTTAATT--GGATTTTCCATGGTGGGTATGTTCCTGGCTGATGTGG-ACTATATTAAACAACTTAGAGCCGTTCTATCACTAACTGTTGTGTTTGCAACACATTGGGTTTGTGAAC-TACTTGGATTTCCACCAATAATCTTAACAGCCTTTTGCTTCTGCTGGAGGCTTATA----
>primerA_1st_ASV-641
--CAGCAGCCT--CATCTTCCAACTTGAGGTTTAGCCTAATAGCAATTGCACCCATTCAAACACTGCATACTATCTACTTGGCATGCTTCTT--GTCAATTGTCTACTTCCTTGATCCAATTGCAACAGCA--CTTCTCTCAGTGAT-GTACTTGATT--GGCTTTGCCGTAGTGGGTATGTTCATGGCTGATGTTG-AATATATCAAACAACTTAGAGCCGTTCTCTCATTAACCGTCGTATTTGCAACACATTGGGTGTGTGAAT-TCTTGGGGTTTCCACCAATAATCCTAACAGCCTTCTGCTTCTGCTGGA-GGCTGATA---
>primerA_1st_ASV-642
--CAGCAGCAT--CTTTTTCTAATCTAAAATTCAACTTTGTTGCTGTTGCCCCCATCCAGACGCCACATTCAATCTATGTGGCATGTGTTTT--TTCAGTGATACATTGGTTTGATCCAATTGCGGCAGCC--CTCATGTCAATGTT-GTACTTGGTT--GGCTTTTCAGTAATAGGTATGTTCATGTGTGATGTAG-AATATATTAAACACCTTAGGGCAATCTTCTCACTCTTCATGATTTTTGCCTTCCACTGGTTATGTGATC-TTTTTGGCTTTCCACCGGCCATCTTTACAATTCTTTGCTTCTGCTGGA-GGCTGATA---
>primerA_1st_ASV-644
--CAGCAGCCT--CATTTTCTAACTTGAGGTTTAGCCTAATAGCAATTGCACCTATTCAAACATTGCACACCATATACGTGGCATGCTTCTT--GTCAATTGTCTATTTCTTTGATCCAATTGCAACAGCA--CTCCTCTCAGTGAT-GTACTTGATC--GGGTTTGCCGTAGTGGGCATGTTCATGGCTGACGTTG-AATATATTAAACAACTCAGAGCCGTTCTATCATTGACCGTTGTGTTTGCAACACACTGGGTGTGTGAGT-TACTGGGATTTCCACCAATAATCCTAACAGCCTTTTGCTTCTGCTGGA-GGCTGATA---
>primerA_1st_ASV-645
--CAGCAGCAT--CGCTATCCAACCTAAGGTTTAGCCTTATAACAATAGCACCAGTCCAGACAACACATACCATCTGTTTGACTTGTATGCT--CTCTCTGATCTATGTTTTAGATCCAATTGCAGCATCC--CTTTCATCAATAAT-GTACTTAATT--GGGTTTGCAGTTGTCGGCATGTTCCTGGCTGACGTGG-AATACATTAAACAGCTTAGAGCCGTATGTTCTCTAGCAGTGGTTTTTACAACACACTGGCTTTGTGAAA-TACTTGGTTTCCCGCCGATTATCTTAACAGCATTTTGCTTCTGCTGGAGGCTGAT-----
>primerA_1st_ASV-647
---CGCAGCAT--CATTTTCCAACTTGAAATTTAGCCTTGTTGCCATAGCACCTATACAGACATTACATACCATCTACGTGACATGTATGCT--CTCCCTGATCTACTACTTTGACCCAATTGCAGCAGCA--CTAACATCAATGAT-GTACTTAATT--GGCTTTTCTGTAATTGGAATGTTTTTATCTGATGTGG-AGTACATTAAACATTTTAGAGCAACAACATCCATTACAATTGTATTTGTCTCCCATTGGATTTGTGACC-TCTTTGGTTTCTCTCCAATAATGCTAACAGTACTGTGCTTCTGCTGGAGGCTGATA----
>primerA_1st_ASV-648
--CGGCAGCGT--CATTTTCCAACTTAAAATTTAGCCTTGTTGCCATAGCACCCATACAGACATTACACACCATCTATGTCACATGTATGCT--CTCCCTAATCTACTACTTTGACCCAATAGCAGCAGCA--TTAACATCAGTGAT-GTATTTAATA--GGCTTTTCTGTAGTTGGAATGTTCCTATCTGATGTGG-AGTACATTAAACATTTGAGAGCAACAACATCAATAGCGATTGTGTTTGTCTCCCATTGGATTTGTGATC-TCTTTGGTTTCTCCCCAATAGTGTTAACAGTATTGTGCTTCTGCTGGAGGCTGATA----
>primerA_1st_ASV-650
--CAGCAGCCT--CATTTTCCAACTTGAGGTTTAGTCTCATAGCAATCGCACCCATGCAAACATTACATACCATCTATCTGGCATGCTTCCT--GTCAGTGGTCTACTTTTTTGATCCAATTGCAACAGCT--CTCCTTTCAGTGAT-GTACTTAATT--GGTTTTGCAGTAGTGGGCATGTTTCTGGCTGATGTTG-AGTACATTAAACAGCTTAGGGCTGTCCTGTCATTAGCTGTAGTGTTTGCAACACACTGGGTGTGTGAAC-TACTTGGATTTCCACCAATAATCCTCACAGCCTTCTGCTTCTGCTGGA-GGCTGATA---
>primerA_1st_ASV-651
--CAGCAGCCT--CATTTTCCA-CTTGAAGTTTAGTCTTGTAGCAATCGCACCCATGCAAACATTACATACCATCTATCTGGCATGCTTCCT--GTCCCTGGTCTACTTTTTTGATCCAATTGCAACAGCT--CTCCTTTCAGTGAT-GTACTTAATT--GGTTTTGCAGTAGTGGGAATGTTTCTGGCTGATGTGG-AGTACATTAAACATTTGAGAGCTGTCCTGTCATTANCTGTGTGGTTTGCTCC-CACTGGGTGTGTGAAC-TACTTGGATCTCCCCCAAAAATCCTCACATACTTCTGCTTCGGCTGGA-GGCTNATA---
>primerA_1st_ASV-653
CATCAGCC-TC--ATT-TTCCAACTTGAGGTTTAGCCTAATAACTATTGCACCCATCCGAACACTACATACCATCTATCTGGCATGCTTTTT--ATCAGTTGTCTATTTTCTTGATCCAATTGCAACAGCT--CTTCTCTCAGTGAT-GTACTTGATT--GGCTTCGCTGTAGTGGGTATGTTTCTGGCTGATGTTG-AATACATTAAACAACTTAGAGCTGTTTTATCATTAACTGTTGTTTTCGCAACACATTGGGTGTGTGAAC-TTTTGGGATTCCCACCAATAATCTTAACAGCCTTCTGCTTCTGCTGGAGGCTGAT-----
>primerA_1st_ASV-654
CAGCAGCC-TC--ATT-TTCTACTTTGAGGTTTACCCTTGTATCCAT-GTATCTATCCAAACAATACATACCATTTATGTGGCATACTTTTT--GTCAGTTGTCTACTTTTTTGATCCAATTGCAACAGCA--CTTCTCTCAGTGAT-GTACTTGATT--GGTTTCGCAGTGATGGGCATGTTTCTGGCTGATGTGG-AATACATTAAACAACTTAGAGCTGTCCTCTCATTAACTGTTGTCTTTGCAACACATTGGGTGTGTGATT-TACTTGGGGTTCCCCCAATTATTCTA-CAGCCTTTTGCTTCTGCTGGAGGCTAATA----
>primerA_1st_ASV-655
--CAGCAGCAT--CTTTCTCCAACTTAAAATTCAGTTTTGTTGCTGTCGCTCCCATCCAAACACCACACACCATCTATGTGGCATGTGTTCT--TTCAGTGGTATACTGGTTTGATCCAATTGCAGCAGCT--CTTATGTCAATGTT-GTACCTAATT--GTCTTTTCAGTGATAGGTATGTTCATGTGTGATGTGG-AGTATATTAAACAGCTTAGGGCAGTTTTCTCCCTTTTTATGATCTTTGCATTCCACTGGCTGTGTGAAC-TCTTTGGTTTCTCGCCAATCATCTTTACAATTCTTTGCTTCTGCTGGA-GGCTGATA---
>primerA_1st_ASV-656
--CAGCAGCCT--CATTTTCCAACTTGAGGTTTAGCTTAATAGCCATTGCACCTATTCAAACACTGCACACTATCTATTTGGCATGCTTCTT--ATCAGTTGTCTACTTTCTTGATCCAATTGCAACAGCC--CTTCTCTCAGTGAT-GTACTTAATT--GGCTTTGCTGTAGTGGGTATGTTCCTGGCTGATGTTG-AATATATTAAGCAACTTAGAGCTGTCTTATCATTAACTGTTGTGTTCGCAACACACTGGGTGTGTGAAC-TCTTAGGATTTCCACCAATAATCCTAACAGCCTTCTGCTTCTGCTGGAGGCTGATA----
>primerA_1st_ASV-657
CAGCAGCG-TC--ATT-CTCCAACCTGAGGTTTAGCCTTATA-GCTTCTGACCCATCCAAACACCACATACCATCTATTTGGCATGCATGCT--ATCACTTATCTATTTCCTTGATCCAATTGCAACATCC--CTTCCCTCAATAAT-GTACCTGATT--GGCTTCGCTGTTGTAGGCATGTTTCTGGCTGATGTTG-AATACATTAAACAACTTAGAGCTGTTTGATCATTAACTGTTGTTTTTGCAACACATTGGGTGTGTGAAC-TCTTGGGGTTTCCACCAATAATTCTAACAGCCTTCTGCTTCTGCTGGAGGCTGATA----
>primerA_1st_ASV-660
--CAGCAGCCT--CATTTTCCAACTTGAGGTTTAGTTTAATAGCTATTGCACCTATTCAAACACTGCACACTATCTACTTGGCATGCTTCTT--ATCAGTTGTCTACTTTCTTGATCCAATTGCAACAGCC--CTTCTCTCAGTGAT-GTACTTAATT--GGCTTTGCCGTAGTGGGTATGTTCCTGGCTGATGTTG-AATACATTAAACAACTTAGAGCTGTCTTATCATTAACTGTTGTGTTCGCAACACACTGGGTGTGTGAAC-TCTTAGGATTTCCACCAATAATCCTAACAGCCTTCTGCTTCTGCTGGAGGCTGATA----
>primerA_1st_ASV-661
---CACCAATC--GTCCCTCACAGCTTGAATTCAGTCACATAGCCATTGCTCCCCTTCCC-CGTTGCACACCATCTACTTACCATGCTTCTT--CTCTATGGTCTATGTTCTTGATCCAATAGCAACAGCC--CTCTTATCAATGAT-GTACTTAATT--GTATTTTCCATAGTGGGTATGTTCCTGGCTGATGTGG-ACTATATTAAACAGCTCAGAGCCGTTCTGTCATTAACCATTGTCTTTGCAACACATTGGGTTTGTGAAT-TACTTGGTTTTCCTCCCATACTCTTAACAGCTTTTTGCTTCTGCTGGAGGCTGATA----
>primerA_1st_ASV-662
CAGCAGCC-TC--ATT-TTCTAACTTGAGGTTTAGCCTAATAGCTATTGCACCTATTCAGACACTACACACCATATACTTGACATGCTTCCT--GTCAGTTGTCTATTTCTTTGATCCAATTGCAGCAGCC--CTTCTCTCGGTGAT-GTACCTAATT--GGCTTTGCCGTAGTAGGCATGTTTCTGGCTGATGTTG-AATACATTAAACAACTTAGAGCTGTCCTTTCACTAACTGTTGTGTTTGCAACACACTGGGTGTGCGAAC-TTTTAGGGTTTCCACCAATAATCTTAACAGCCTTCTGCTTCTGCTGGAGGCTGATA----
>primerA_1st_ASV-664
-----TAG-CTTGTGAAAG-TACTGCTCAATCTTGTTTACCGTACTCCACATCAGACATACCCGTTCCAATCGCTG-CCTACCCAATTAACTACACCAGG-TAAATGACTGCGGCCGCGATTGGATCGCACCCC-TCAATGACTGATC-TGCACATGCC-ACATAAATGGTATGTGGAGTCTGGATTGGGGCTACATTTCCAAAACTAAA-TTTCAAGTTATAAAAAAATGCTGCTGCCAAATAAAAGCAGTCAAGTGCCTTGCGTTTACTCCTCAAAATAATGAAGATCGCAAGCACAAGAACACATATCTCCCAAACCC-ATGGCA
>primerA_1st_ASV-665
CAGCAGCTCTC--ATTCTTCTAATTTGAGGTTTACCCTAATAGCTATTGCACCTACTCAAACACTACACACCATCTATTTGACATGCTTTTT--GTCATTTGTCTATTTCTTTGATCCAATTGCAACAGCC--CTTCTCCAAGTGAG-GAACCAGATT--GGTTTTCCCTTATTAGGAAGGTTCCGGGCTAAGGTTA-AAAACATTAAACAACTTAAACCTGCCTCTTCACTAACTGTTGTGTTGGCAACCCATGGAGTGTGTAAAT-TTTTGGGGTTCCCACCCTTAATCTTACCACCTTTCTGCTTCTCTGGAAGGGCTATT----
>primerA_1st_ASV-666
--CAGCAGCAT--CTTTCTCCAACCTAAAATTTAGTTTTGTTGCTGTCGCTCCCATCCAGACGCCACATTCAATCTACGTGGCATGTATACT--TTCAGTAATACACTGGTTTGATCCAATTGCAGCAGCC--CTTATGTCAATGTT-ATACTTGGTT--GGGTTTTCAGTGATAGGTATGTTTATGTGTGATGTAT-AATACATTAAACACCTTAGAGCAGTCTTCTCACTCTTTATGATTTTTGCCTTCCACTGGTTGTGTGAGC-TCTTTGGTTTTCCACCAGTCATCTTTACAGTTCTCTGCTTCTGCTGGA-GGCTGAT----
>primerA_1st_ASV-668
--CAGCAGCAT--CGCTATCTAACCTGAGGTTTAGCCTTATAACAATAGCACCAGTCCAGACAACACATACTATCTGTTTGGCTTGTATGCT--CTCTCTGATCTATGTCCTTGATCCAATTGCAGCATCT--CTTTCATCAATAAT-GTACTTGATT--GGGTTTGCAGTTGTTGGTATGTTCTTGGCTGACGTGA-AATATATTAAACAGCTTAAAGCCGTTTGTTCTCTACCAGTGGTTTTTACAACACACTGGCTTTGTGAAA-TACTTGGTTTTCCGCCGATTATTTTAACAGCATTTTGCTTCTGCTGGAGGCTAAT-----
>primerA_1st_ASV-670
--CGGCAGCGT--CATTTTCCAATTTGAAGTTTAGCCTTGTGGCCATAGCACCTATTCAGACATTACATACCATCTATGTCACATGTATGCT--ATCCCTAATCTATCATTTTGATCCAATAGCAGCAGCA--TTGACATCAGTGAT-GTACTTAATA--GGCTTTTCTGTGGTTGGAATGTTTTTATCTGATGTGG-AGTATATTAAACATCTGAGAGCAACTACATCAATAGCAATTGTCTTCGTCTCCCATTGGATTTGTGACC-TCTTTGGTTTCTCCCCAATAGTATTAACAGCATTGTGCTTCTGCTGGAGGCTGATA----
>primerA_1st_ASV-671
--CAGCAGCAT--CTTTCTCCAACTTGAAGTTTAGCTTTGTTGCTGTGGCCCCGATCCAAACTCCACATACTATCTATGTGGCATGTGCATT--ATCAGTCATCTACTGGTGTGATCCAATTGCAGCAGCA--CTTGTCTCCCTGGT-GTATTTGATT--TGCTTTTCAGTGATTGGCATGTTTATGTCTGATGTAG-AATACATTAAACAACTTAGAGCAGTACTCTCACTAGCCATGATCTTTTCATTCCATTGGTTATGTGATC-TCTTTGGAATACCACCAATCATTTTCACAGTCCTATGCTTCTGCTGGCAGGCTGATA---
>primerA_1st_ASV-672
-----AACCAC--TTCTTCTTTACCTGAGATTTAGTCTTGTTGCT-GTGCTCCCATCCAGACTCCACATTCAATCTATGTGGCATGTATGCC--TTCAGGGATACACTGGTTTGACCCAATTGCAGCACCC--CTCATGTCAATGAT-ATACTTGGTT--GGGTTTTCAGTGATAGGTATGTTCATGTGTGATGTGG-AATACATTAAACAACTTAGGGCAGTCCTCTCACTCTTCATGATTTTTGCCTTCCACTGGTTGTGTGAAC-TATTTGGTTTCCCACCAATTATTTTTACAGCTCTTTGCTTCTGCTGGA-GGCTGATA---
>primerA_1st_ASV-674
--CAGCAGCAT--CCTTCTCCAATCTAAAGTTCAGTTTTGTTGCTGTCGCTCCCATCCAGACGCCACATTCAATCTACGTGGCATGTGTTCT--CTCAGTAATACATTGGTTTGATCCAATTGCAGCAGCC--CTTATGTCAATGTT-ATACTTGGTA--GGGTTTTCAGTGATAGGTATGTTTATGTGTGATGTAG-AATATATTAAACATCTTAGGGCAGTCTTCTCACTCTTTATGATTTTTGCCTTTCACTGGTTGTGTGAGC-TCTTTGGTTTTCCACCAATCATCTTTACAGTTCTTTGCTTCTGCTGGA-GGCTGATT---
>primerA_1st_ASV-675
--CGGCAGCGT--CATTTTCCAATTTGAAGTTTAGCCTTGTGGCCATAGCACCTATTCAGACATTACATACCATCTATGTCACATGTATGCT--ATCCCTAATCTATCATTTTGATCCAATAGCAGCAGCA--TTGACATCAGTGAT-GTACTTAATA--GGCTTTTCTGTGGTTGGAATGTTTTTATCTGATGTGG-AGTATATTAAACATCTGAGAGCAACTACATCAATAGCAATTGTCTTCGTCTCCCATTGGATTTGTGACC-TCTTTGGTTTCTCCCCAATAGTATTAACAGCATTGTGCTTCTGCTGGAGGCTGAT-----
>primerA_1st_ASV-676
--TGGCTACTTGGTTTTCTCCTTTTATATGTTTAGTATT-TTGCTTTTGCTG--GATCTTACGGCACATTCCATCTGTCTGGCTTGCTTGCT--CTCTTTAATTTATGTCTTCGATCCAATTGCAGCATCC--CTTACGTCAATGTT-GAACTTGATT--GGCTTTGCAATTGTTGGTATGTTCCTGGGTGATGTAG-AATATATCAAACACCTCAGAGCTGTCCTCTCCCTCTTCATGATTTTTGCCTTCCACTGGATATGTGATC-TTTTTGGCTTTCCACCTATTATCTA-ACAATTTTTTGCTTCTGCTGGAAGGCTGATA---
>primerA_1st_ASV-678
--CAGCAGCAT--CTTTCTCCAATCTAAAGTTCAGTTTTGTTGCTGTCGCTCCCATCCAGACGCCACATTCAATCTACGTGGCATGTATCCT--CTCAGTAATACATTGGTTTGACCCAATTGCAGCAGCC--CTTATGTCAATGTT-ATACTTGGTT--GGCTTTTCAGTGATAGGCATGTTTATGTGTGATGTAG-AATATATTAAACATCTTAGGGCAGTCTTCTCACTCTTTATGATTTTTGCCTTCCACTGGTTGTGTGAGC-TCTTTGGTTTTCCACCAGTCATCTTTACAGTCCTTTGCTTCTGCTGGA-GGCTGATA---
>primerA_1st_ASV-680
--CAGCAGCAT--CATTATCCAACTTGAGGTTTAGCCTTATAACAATTGCACCAATCCAAACATTGCATACTATCTGTTTGGCCTGCATGCT--CTCTCTTATCTACGTCCTTGACCCAATTGCAACATCA--CTTACATCAATGAT-GTACTTGATT--GGCTTTGCCGTTGTGGGCATGTTCATGGCTGATGTGG-AATACATTAAACAACTTAGAGCCGTTCTCTCTCTAACTGTGGTCTTTACAACACATTGGCTGTGTGAAT-TACTTGGCTTCCCACCAATTATTTTAACAGCATTTTGCTTCTGCTGGAGGCTGATA----
>primerA_1st_ASV-682
---CAGCAGCA--TCATTATCAACTTGAGGTTTAGCCTTATAACAATAGCACCAATCT-GACGGCACATACCATCTGTCTGGCTTGCTTGCT--CTCTTTAATCTATGTCCTCGACCCAATTGCAGCATCT--CTTACATCAATAAT-ATATCTGATT--GGTTTTGCAATTGTTGGTATGTTCCTGGCAGATGTAG-AATACATTAAACACCTTAGAGCTGTTCTATCCCTAGCAGTGGTTTTTACAACACACTGGATCTGTGAAA-TACTTGGTTTTCCACCTATTATATTAACAGCATTTTGCTTCTGCTGGAGGCTGAAT----
>primerA_1st_ASV-683
--CGGCAGCAT--CATTTTCCAACTTAAAATTTAGCCTTGTTGCCATAGCACCTATACAGACATTACATACTATCTATGTGGCATGTATGCT--CTCCCTAATCTACTACTTTGACCCAATAGCAGCAGCA--TTAACATCAGTAAT-GTACTTAATA--GGCTTTTCTGTAGTTGGAATGTTTTTATCTGATGTGG-AGTACATTAAACATTTGAGAGCAACAACATCAATAGCAATTGTGTTTGTCTCCCATTGGATCTGTGATC-TCTTCGGTTTCTCCCCAATAATGCTAACGGTGCTGTGCTTCTGCTGGAGGCTGATA----
>primerA_1st_ASV-684
--CAGCGGCAT--CCTTCTCTAATTTGAAATTTAGCTTTGTAGCCGTGGCCCCCATCCAAACTACACATACCATTTATGTGGCGTGTGCATT--GTCAGTCATCCATTGGTGTGATCCAATTGCAGCAGCA--CTTATCTCTCTGGT-TTACTTGATT--GGTTTCTCAGTGATTGGTATGTTTATGTCTGATGTGG-AGTACATCAAACAACTTAGAGCAGTACTCTCACTAGCAATGATCTTTTCATTCCATTGGCTGTGTGATT-TATTTGGTGTACCACCAATTATATTTACAGTCTTATGCTTCTGCTGGA-GGCTGATA---
>primerA_1st_ASV-685
CAGCAGCC-TC--ATT-TTCCAATTTGAGGTTTAGCCTAATAGCTATTGCACCTATCCAGACACTACACACCATCTATTTGACATGCTTCTT--GTCAGTTGTCTATTTCTTTGATCCAATTGCAGCAGCC--CTTCTCTCGGTGAT-GTACCTGATT--GGCTTTGCCGTATTAGGCATGTTTCTGGCTGATGTTG-AATACATTAAACAACTTAGAGCTGTCTTTTCACTAACTGTTGTGTTTGCAACACACTGGGTGTGTGAAC-TTTTAGGGTTTCCACCAATAATCTTAACAGCCTTCTGCTTCTGCTGGAGGCTGAT-----
>primerA_1st_ASV-686
--CAGCAGCCT--CATTTTCCAATATGAGGTTAAGCCTAGTAGCCGTTGCACCTATTCAAACAATGCATACCATATACGTGGCATGCTTTTT--GTCAATTGTTTACTTTCGTGACCCAATTGCAACAGCA--CTCCTCTCACTGAT-GTACTTGATC--GGTTTTGCCGTAATGGGCATGTTCATGGCTGATGTTG-AATACATCAAACAACTCAGAGCCGTTCTCTCATTAACCGTTGTGTTTGCAACCCACTGGGTGTGTGATT-TACTGGGAGTTCCACCAATAATCCTAACAGCCTTCTGCTTCTGCTGGA-GGCTTATA---
>primerA_1st_ASV-687
--CAGCGGCAT--CCTTCTCTAACTTGAAATTTAGCTTTGTAGCCGTGGCTCCCATCCAAACTACACATACCATTTATGTGGCGTGTGCATT--GTCAGTCATCCATTGGTGTGATCCAATTGCAGCAGCA--CTTATCTCTCTGGT-CTACTTGATT--GGTTTCTCAGTGATTGGCATGTTTATGTCTGATGTGG-AGTACATTAAACAACTTAGAGCAGTACTCTCACTAGCAATGATCTTTTCATTCCATTGGCTGTGTGATT-TATTTGGTGTACCACCAATCATATTTACAGTCTTATGCTTCTGCTGGA-GGCTGATA---
>primerA_1st_ASV-688
--CAGCGGCCT--CATTTTCCAACTTGAGGTTTAGCCTAATAGCCATTGCACCCATCCAGACACTACATACCATCTATTTGGCATGCCTTTT--ATCAGTTGTCTACTTTTTTGATCCGATTGCAACAGCC--CTTCTCTCAGTGAT-GTACTTAATT--GGCTTTGCTGTAGTGGGTATGTTCCTGGCTGATGTTG-AATACATTAAACAACTTAGAGCTGTCTTATCATTAACTGTTGTGTTCGCAACACACTGGGTGTGTGAAC-TCTTAGGATTTCCACCAATAATCCTAACAGCCTTCTGCTTCTGCTGGAGGCTGATA----
>primerA_1st_ASV-689
CAGCAGCA-TC--ATT-TTCCAACTTGAGGTTTAGCCTAATAGCTATTGCACCCATCCAGACGCCACATACCATCTATTTGGCATGCTTTTT--GTCAGTTGTCTATTTCTTTGATCCAATTGCAGCAGCC--CTTCTCTCAATGGATGAACCTGAATTGGATTTTGCCGTATTAGGCTGGTTTTGGGCTGATGTTG-AAAATTTAAAACAACTTAAAGCTGTCTTTTCACTAACTGTTGTGTTTGCAACACACTGGGTGTGTGAAC-TTTTGGGGTTCCCACCAATAATTTTAACAGCTTTCTGCTTCGGCTGGAGG-CTATTA---
>primerA_1st_ASV-692
--CTTAATTGG--ATTCTCCCAACTTAAGTTTACCCCTATTTGCATTGGCCCCCATT-AAAATATCCCTTCCATTTATTTGGCATGGATGCT--CTCCTTGATCCACTTCTTTGATCCCATTGCATCAGCC--CTCTCACCAATAAT-GTACTTGATT--GGGTTTTCAATTGTGGGCATGTTTCTGGCAGAAGTGG-AATACATAAAACATCTTAAGGCACTCTTTTCTCTAACACTATTTTTTACAACTCACTGGATTTGTGACT-TACTTGGCTTTTCCCCAATTATTTTAACAGCATTTTGCTTCTGCTGGAGGCTGATN----
>primerA_1st_ASV-698
--CAGCAGCCT--CATTTTCCAACTTGAGGTTTAGCTTAATAGCGATTGCACCAATGCAAACACTGCACACTATCTACTTGGCATGCTTCTT--ATCAGTTGTCTACTTTCTTGATCCAATTGCAACATCC--CTTCTCTCAGTGAT-GTACTTAATT--GGCTTTGCCGTAGTGGGAATGTTCCTGGCTGATGTTG-AATACATTAAACAACTTAGAGCTGTTTTATCATTAACTGTTGTGTTTGCAACACACTGGGTGTGTGAAC-TCTTAGGATTTCCACCAATAATCCTAACAGCCTTCTGCTTCTGCTGGAGGCTTATA----
>primerA_1st_ASV-699
--CAGCAGCCT--CATTTTCCAACTTGAGGTTTAGTTTAATAGCCATTGCACCTATTCAAACACTGCACACTATCTATTTGGCATGCTTCTT--ATCAGTTGTCTACTTCCTTGATCCAATTGCAACAGCC--CTTCTCTCAGTGAT-GTACTTAATT--GGCTTTGCCGTAGTGGGTATGTTCCTGGCTGATGTTG-AATACATTAAACAACTTAGAGCTGTCTTATCATTAACTGTTGTGTTCGCAACACACTGGGTGTGTGAAC-TCTTAGGATTTCCACCAATAATCCTAACAGCCTTCTGCTTCTGCTGGAGGCTTATA----
>primerA_1st_ASV-709
--CAGCAGCCT--CATTTTCTAACTTGAGGTTTAGCCTAATAGCAATTGCACCTATTCAAACATTACATACTATCTACTTGGCATGTTTCCT--GTCAATTGTCTACTTTTTTGATCCAATTGCAACAGCA--CTTCTCTCAGTGAT-GTACTTGATT--GGCTTTGCCGTAGTGGGTATGTTCATGGCTGATGTTG-AGTATATTAAGCAACTTAGAGCCGTCCTCTCATTAACCGTTGTGTTTGCAACACACTGGGTGTGTGAGT-TGTTGGGGTTTCCACCAATAATCCTAACAGCCTTCTGCTTCTGCTGGA-GGCTTATA---
>primerA_1st_ASV-710
CAGCAGCC-TC--ATT-TTCCAACCTGAGGTTTAGTCTCATAGCAATTGCGCCACTACAAACACTACACACCATCTATTTGACGTGCTTCTT--GTCAGTGATCTATTTCTTTGACCCAATTGCAGCAGCC--CTCCTCTCGGTGAT-GTACTTGATT--GGCTTTGCAGTGGTAGGTATGTTCTTGGCTGATGTTG-AGTATATTAAACAACTTAGAGCTGTCTTATCATTAACTGTTGTGTTTGCAACACATTGGGTGTGTGAAC-TCTTGGGATTTCCACCAATAATCCTCACAGCCTTCTGCTTCTGCTGGAGGCTTAT-----
>primerA_1st_ASV-713
--CAGCAGCCT--CATTTTCCAACTTGAGGTTCAGTCTCATAGCAATCGCACCCATACAAACATTACATACCATCTATCTGACATGCTTCTT--GTCAGTGGTCTACTTTTTTGATCCAATTGCAACAGCT--CTCCTTTCAGTAAT-GTACTTAATT--GGTTTCGCAGTAGTGGGCATGTTCTTGGCTGATGTTG-AGTACATCAAACAGCTTAGGGCTGTCCTGTCATTAGCTGTAATGTTTGCAACACACTGGGTGTGTGAAC-TACTGGGATTTCCACCAATAATCCTCACAGCCTTTTGCTTCTGCTGGA-GGCTTATA---
>primerA_1st_ASV-721
-----CAC-TAAATGATAA--ACAGCTCTAACTTGTTCAATGTAA-CAACATCAGCCAA-AACATGCCTACTCCGG-CCAC-CCAATTTAGTACATTACT-GATAGAAGGGCTGTTGCAATTGGATCAAGA-AAATAGACAACTGATAAAAAGCATGGC-AAATAGATGGTATGTAGTGTTTGAATAGGTGCAATGGCTATTAAGCTAAA-CCTCAAGTTGGAAAATGAGGCTGCTGCCAGGTAGAAGCAATCATGTGTTCTCCTAGTACTTTTGGCTATGATCATGACAGCCAAAACTATAACACAGATCTCCCAAACCC-ATGGCA
>primerA_1st_ASV-725
------AC-TTGTGGA----AACTGCTCTAAGT-GTTTA-TGTATTCTACATCACACCTAAAACTGC-TATTA-TG-AAAACCCGATCAGGTTAATTTTT-GAAA-AAAGGCTGCTTGCATTGGGTCAAACCAAATGTATTACTGATAATATACATGCC-ACATAGATTGTATGTGGTGTCTGGATGGGAGCAACAGCTACAAAGCTAAA-TTTTAAGTTGGAAAAAGATGCTGCTGCTAAGTAGAAACAATCCAGTGTTTTCCTCTTGCTCTTCGCGATTATCAAGACAGCAAACACAATGACACATATCTCCCAAACCC-ATGGCA
>primerA_1st_ASV-731
--CAGCAGCCT--CATTTTCCAACTTGAGGTTTAGCTTAATAGCCATTGCACCTATTCAAACACTGCACACCATCTATTTGGCATGCTTCTT--ATCAGTTGTCTACTTTCTTGATCCAATTGCAACAGCC--CTTCTCTCAGTGAT-GTACTTAATT--GGCTTTGCCGTAGTGGGTATGTTCCTGGCTGATGTTG-AATACATTAAACAACTTAGAGCTGTCTTATCATTAACTGTTGTGTTCGCAACACACTGGGTGTGTGAAC-TCTTAGGATTTCCACCAATAATCCTAACAGCCTTCTGCTTCTGCTGGAGGCTTATA----
>primerA_1st_ASV-732
--CAGCAGCCT--CATTTTCTAATTTGAGGTTTAGTCTAATAGCAATTGCACCTATTCAAACACTACATACTATCTACTTGGCATGCTTCTT--GTCAGTTGTCTATTTCCTTGATCCAATTGCAACAGCA--CTTCTCTCAGTGAT-GTACTTGATT--GGCTTTGCCGTAGTGGGTATGTTCATGGCTGATGTTG-AATATATCAAGCAACTTAGAGCCGTTCTCTCATTAACCATTGTGTTTGCAACACATTGGGTGTGTGAGT-TATTGGGGTTTCCACCAATAATCCTAACAGCCTTCTGCTTCTGCTGGA-GGCTGAT----
>primerA_1st_ASV-750
-----CAGTCTAATGACAGAGACAGCTCTAAGCTGTTTAATATACTCCACATCAGCCAGAAACATGCCCACTACTG-AAAAACCAATTAAGTACATCACT-GAAAAAAGAGCTGTTGCAATTGGATCAAAA-AAGTAGACCACTGACAAGAAGCATGCC-AAATAGATGGTATGTAGTGTTTGATGGGGTGCTATGGCTATGAGGCTAAA-CCTCAAGTTGGAAAATGAAGCTGCTGCTAGGTAGAAGCAGTCATGTGTTTTCCTACTACTCTTAGCTATAATCATAATAGCTAAAATTATGACACATATCTCCCAAACCC-ATGGCA
>primerA_1st_ASV-751
-----CAG-CTAATGACAG-GACAGCCCTAAGCTGTTTAATATACTCAACATCAGCCAGAAACATGCCCACTACTG-CAAAACCAATTAAGTACATCACT-GAAAGAAGAGCTGTTGCAATTGGATCAAAA-AAGTAGACCACTGACAAGAAGCATGCC-AAATAGATGGTATGTAGTGTTTGCATGGGTGCTATTGCTATGAGGCTAAA-CCTCAAGTTGGAAAATGAGGCTGCTGCTAGGTAGAAGCAGTCATGTGTTTTCCTACTACTCTTAGCTATAATCATAATAGCTAGTACTATGACACATATCTCCCAAACCC-ATGGCA
>primerA_1st_ASV-753
-----CAG-CTAATGACAG-GACAGCCCTAAGCTGTTTAATATACTCAACATCAGCCAGAAACATGCCCACTACTG-CAAAACCAATTAAGTACATCACT-GAAAGAAGAGCTGTTGCAATTGGATCAAAA-AAGTAGACCACTGACAAGAAGCATGCC-AAATAGATGGTATGTAGTGTTTGCATGGGTGCTATTGCTATGAGGCTAAA-CCTCAAGTTGGAAAATGAGGCTGCTGCTAGGTAGAAGCAGTCATGTGTTTTCCTACTACTCTTAGCTATAATCATAATAGCTAGTACTATGACACATATCTCCCAAACCC-ATGGCA
>primerA_1st_ASV-755
-----GAGTCTAATGACAG-GACAGCTCTAAGCTGTTTAATATACTCAACATCAGCCAGGAACATGCCCACTACTG-CAAAACCAATTAAGTACATCATT-GATAAAAGAGCTGTTGCTATTGGATCAAAA-AAGTAGACCACTGAAAAGAAGCATGCC-AAATAGATGGTATGTAGTGTTTGAT-GGGTGCAATTGCTATGAGGCTAAA-CCTCAAGTTGGAAAATGAAGCTGCTGCTAGGTAGAAGCAGTCATGTGTTTTCCTACTACTCTTAGCTATAATCATAATAGCTAATACTACGACACATATCTCCCAAACCC-ATGGCA
>primerA_1st_ASV-756
-----TTG-CTAGTGAGAG-TACTGCTCTAAGTTGTTTAATGTACTCCACATCAGACATAAACATGCCAATCACTG-AGAAACCAATCAAGTAAACCACA-GAGATAAGTGCCGCTGCAATTGGATCACACCAA-TGGATGACTGACAATGCACACGCC-ACATAGATGGTATGTGTAGTTTGGATGGGAGCCACGGCTACAAAGCTAAA-TTTCAAGTTAGAAAAGGATGCTGCTGCTAGATAGAAGCAGTCAAGTGCCCTGCGCTTGCTTTTAAAGATGATGAAAATTGCGAGTACAAGGACACAGATCTCCCAAACCCCATGGTA
>primerA_1st_ASV-757
-----CAG-CTAATGACAG-GACAGCCCTAAGCTGTTTAATATACTCAACATCAGCCAGAAACATGCCCACTACTG-CAAAACCAATTAAGTACATCACT-GAAAGAAGAGCTGTTGCAATTGGATCAAAA-AAGTAGACCACTGACAAGAAGCATGCC-AAATAGATGGTATGTAGTGTTTGCATGGGTGCTATTGCTATGAGGCTAAA-CCTCAAGTTGGAAAATGAGGCTGCTGCTAGGTAGAAGCAGTCATGTGTTTTCCTACTACTCTTAGCTATAATCATAATAGCTAGTACTATGACACATATCTCCCAAACCC-ATGGCA
>primerA_1st_ASV-761
-----CAG-CTAATGACAG-GACAGCCCTAAGCTGTTTAATATACTCAACATCAGCCAGAAACATGCCCACTACTG-CAAAACCAATTAAGTACATCACT-GAAAGAAGAGCTGTTGCAATTGGATCAAAA-AAGTAGACCACTGACAAGAAGCATGCC-AAATAGATGGTATGTAGTGTTTGCATGGGTGCTATTGCTATGAGGCTAAA-CCTCAAGTTGGAAAATGAGGCTGCTGCTAGGTAGAAGCAGTCATGTGTTTTCCTACTACTCTTAGCTATAATCATAATAGCTAGTACTATGACACATATCTCCCAAACCC-ATGGCA
>primerA_1st_ASV-765
-----CAG-CTAATGACAG-GACAGCCCTAAGCTGTTTAATATACTCAACATCAGCCAGAAACATGCCCACAACTG-CAAAACCAATTAAGTACATCACT-GAAAGAAGAGCTGTTGCAATTGGATCAAAA-AAGTAGACCACTGACAAGAAGCATGCC-AAATAGATGGTATGTAGTGTTTGCATGGGTGCTATTGCTATGAGGCTAAA-CCTCAAGTTGGAAAATGAGGCTGCTGCTAGGTAGAAGCACTCATGTGTTTTCCTACTACTCTTAGCTATAATCATAATAGCTAGTATTATGACACATATCTCCCACACCC-GTGGTA
>primerA_1st_ASV-766
-----CAGTCTAATGACAGAGACAGCTCTAAGCTGTTTAATATACTCCACATCAGCCAGAAACATGCCCACTACTG-CAAAACCAATTAAGTACATCATT-GAAAAAAGAGCTGTTGCTATTGGATCAAAA-AAATAGACCACTGACAAGAAGCATGCC-AAATAGATGGTATGTAGTGTTTGCATGGGTGCTATTGCTATGAGGCTAAA-CCTCAAGTTGGAAAATGAAGCTGCTGCTAGGTAGAAGCAGTCATGTGTTTTCCTACTACTCTTAGCTATAATCATAATAGCTAATACTATGACACATATCTCCCAAACCC-ATGGCA
>primerA_1st_ASV-771
-----CAG-CTAATGACAG-GACAGCCCTAAGCTGTTTAATATACTCAACATCAGCCAGAAACATGCCCACTACTG-CAAAACCAATTAAGTACATCACT-GAAAGAAGAGCTGTTGCAATTGGATCAAAA-AAGTAGACCACTGACAAGAAGCATGCC-AAATAGATGGTATGTAGTGTTTGCATGGGTGCTATTGCTATGAGGCTAAA-CCTCAAGTTGGAAAATGAGGCTGCTGCTAGGTAGAAGCAGTCATGTGTTTTCCTACTACTCTTAGCTATAATCATAATAGCTAGTACTATGACACATATCTCCCAAACCC-ATGGCA
>primerA_1st_ASV-788
--CAGCAGCCT--CATTTTCCAACTTGAGGTTTAGCCTCATAGCAATAGCACCCATGCAAACACTACATACCATCTATTTGGCATGCTTCTT--GTCAGTGGTCTACTTTTTTGATCCAATTGCAACAGCT--CTTCTTTCAATGAT-GTACTTAATT--GGTTTTGCAGTAATGGGCATGTTTCTGGCTGATGTTG-AGTATATTAAACAGCTTAGAGCTGTCCTGTCATTAACTGTAGTGTTTGCAACACATTGGGTGTGTGAAC-TACTGGGATTTCCACCAATAATCCTCACAGCCTTCTGCTTCTGCTGAAGGCTTATA----
>primerA_1st_ASV-700
-----CAG-TTGTTGATAT-AACGCCTCTANTT-GTTTAATGTACTCTACATC-CACCTAGAACTTCCTCTCC-TG-AAAAGCCAATTAAGTACATCATT-GACATAAGGGCTGCTGCAATTGGATCAAAC-AAATAGATCACTGACAAAAAACACGCC-AAATAGATTGTGTGTAATGTTTGAATGGGAGCATTGGCAACAAAACTAAAATTTTAAGTTGGAAAAAGATGCTGCTGCTAAATAAAAACAGTCCAGTGTTTTTCTCTTACTCTTCGAAATTATCAAGACAGCAAGCACAATGACACACATCTCCCAAACCC-ATGGCA
>primerA_1st_ASV-705
--CAGCAGCAT--CCTTTTCTAACTTGAAATTTAGCTTTGTAGCCGTGGCTCCCATCCAAACTACACATACCATCTATGTGGCGTGTGCATT--GTCAGTCATCCATTGGTGTGATCCAATTGCAGCGGCA--CTTATCTCTCTGGT-TTACTTGATT--GGTTTCTCAGTGATTGGCATGTTTATGTCTGATGTGG-AGTACATTAAACAACTTAGAGCAGTACTCTCACTAGCAATGATCTTTTCATTCCATTGGCTGTGTGATT-TATTTGGTGTACCACCAATTATATTTACAGTCTTATGCTTCTGCTGGA-GGCTTATA---
>ASV_contig3
--CAGCAGCCT--CATTTTCCAACTTGAGGTTTAGTTTAATAGCCATTGCACCTATTCAAACACTGCACACTATCTACTTGGCATGCTTCTT--ATCAGTTGTCTACTTTTTTGATCCAATTGCAACAGCC--CTTCTCTCAGTGAT-GTACTTAATT--GGCTTTGCTGTAGTGGGTATGTTCCTGGCTGATGTTG-AATACATTAAACAACTTAGAGCTGTCTTATCATTAACTGTTGTGTTCGCAACACACTGGGTGTGTGAAC-TCTTAGGGTTTCCACCAATAATCCTAACAGCCTTCTGCTTCTGCTGGAGGCTGATG----
>ASV_contig_15
--CAGCAGCGT--CACTATCCAACTTGAGGTTTAGTCTTATAACAATAGCACCAGTTCAGACAACACACACCATCTGTTTGACTTGCATGCT--CTCTTTGATCTATGTCCTTGACCCAATTGCAGCATCT--CTTACATCAATAAT-GTATTTAATT--GGCTTTGCAATTGTTGGTATGTTCTTGGCAGATGTAG-AATATATTAAACATCTTAGAGCTGTCCTCTCTCTAGCGGTGGTTTTTACAACACACTGGATTTGTGAAC-TACTTGGCTTTCCACCGATTATATTAACAGCATTTTGCTTCTGCTGGAGGCTTATG----
>primer_2ndA_ASV-502
----------------------------------------------TTGCACCTATTCAGACATTACACACCATCTATTTGACATGCTTCTT--GTCAGTTGTTTATTTCTTTGATCCAATTGCAGCAGCC--CTTCTCTCGGTGAT-GTACCTGATT--GGCTTTGCCGTAGTAGGTATGTTCCTGGCAGATGT-------------------------------------------------------------------------------------------------------------------------------------
>primer_2ndA_ASV-510
----------------------------------------------TCGCTCCCATCCAGACGCCACATTCAATCTATGTGGCGTGTATGCT--TTCAGTAGTACATTGGTTTGACCCAATTGCAGCAGCC--CTCATGTCAATGTT-GTACTTGGTT--GGGTTTTCAGTGATAGGTATGTTCCTGGCAGATGT-------------------------------------------------------------------------------------------------------------------------------------
>primer_2ndA_ASV-534
----------------------------------------------TTGCACCTATCCAAACACTGCATACTATCTATTTGGCATGCTTCCT--GTCAATTGTTTACTTTTTTGATCCAATTGCAACAGCA--CTTCTCTCAGTGAT-GTACTTGGTT--GGCTTTGCCGTAGTGGGTATGTTCCTGGCAGATGT-------------------------------------------------------------------------------------------------------------------------------------
>primer_2ndA_ASV-542
----------------------------------------------TTGCACCTATTCAAACACTGCACACTATCTATTTGGCATGCTTCTT--ATCAGTTGTCTACTTTCTTGATCCAATTGCAACAGCC--CTTCTCTCAGTGAT-GTACTTAATT--GGCTTTGCTGTAGTGGGTATGTTCCTGGCAGATGT-------------------------------------------------------------------------------------------------------------------------------------
>primer_2ndA_ASV-544
----------------------------------------------TTGCACCTATTCAAACACTGCACACTATCTACTTGGCATGCTTCTT--ATCAGTTGTCTACTTTCTTGATCCAATTGCAACAGCC--CTTCTCTCAGTGAT-GTACTTAATT--GGCTTTGCCGTAGTGGGTATGTTCCTGGCAGATGT-------------------------------------------------------------------------------------------------------------------------------------
>primer_2ndA_ASV-555
----------------------------------------------TTGCACCCCTTCAAACACTGCACACCATCTACTTAGCATGCTTCTT--TTCAGTGGTCTATGTTCTTGATCCAATAGCAACAGCC--CTCTTATCAATGAT-GTACTTGATT--GTGTTTTCCATAGTGGGTATGTTCCTGGCAGATGT-------------------------------------------------------------------------------------------------------------------------------------
>primer_2ndA_ASV-568
----------------------------------------------TTGCACCTATCCAGACACTACACACCATCTATTTGACATGCTTTTT--GTCAGTTGTCTATTTCTTTGACCCAATTGCAGCAGCC--CTTCTCTCGGTGAT-GTACCTGATT--GGCTTTGCTGTAGTAGGTATGTTCCTGGCAGATGT-------------------------------------------------------------------------------------------------------------------------------------
>primer_2ndA_ASV-572
----------------------------------------------TTGCACCAATTCAAACACTGCACACTATCTATTTGGCATGCTTCTT--ATCAGTTGTCTACTTTCTTGATCCAATTGCAACAGCC--CTTCTCTCAGTGAT-GTACTTAATT--GGCTTTGCTGTAGTGGGTATGTTCCTGGCAGATGT-------------------------------------------------------------------------------------------------------------------------------------
>primer_2ndA_ASV-574
----------------------------------------------TTGCACCCATCCAAACACTACATACCATCTATTTAGCATGCTTTTT--ATCAGTTGTCTATTTCCTTGATCCAATTGCAACAGCC--CTTCTCTCAGTAAT-GTACCTGATT--GGCTTCGCTGTAGTAGGTATGTTCCTGGCAGATGT-------------------------------------------------------------------------------------------------------------------------------------
>primer_2ndA_ASV-593
----------------------------------------------TTGCACCCCTTCAAACACTGCACACCATCTACTTAGCATGCTTCTT--TTCAGTGGTCTATGTTCTTGATCCAATAGCAACAGCC--CTCTTATCAATGAT-GTACTTGATT--GTGTTTTCCATAGTGGGTATGTTCCTGGCAGATGT-------------------------------------------------------------------------------------------------------------------------------------
>primer_2ndA_ASV-594
----------------------------------------------TTGCACCTATTCAAACACTGCACACTATCTATTTGGCATGCTTCTT--ATCAGTTGTCTACTTTCTTGATCCAATTGCAACAGCC--CTTCTCTCAGTGAT-GTACTTAATT--GGCTTTGCTGTAGTGGGTATGTTCCTGGCAGATGT-------------------------------------------------------------------------------------------------------------------------------------
>primer_2ndA_ASV-618
----------------------------------------------TTGCACCTATTCAAACACTGCACACTATCTATTTGGCATGCTTCTT--ATCAGTTGTCTACTTTCTTGATCCAATTGCAACAGCC--CTTCTCTCAGTGAT-GTACTTAATT--GGCTTTGCTGTAGTGGGTATGTTCCTGGCAGATGT-------------------------------------------------------------------------------------------------------------------------------------
>primer_2ndA_ASV-619
----------------------------------------------TCGCTCCCATCCAGACGCCACATTCAATCTATGTGGCGTGTATGCT--TTCAATAATACATTGGTTTGACCCAATTGCAGCAGCC--CTCATGTCAATGTT-GTACTTGATT--GGGTTCTCAGTGATAGGTATGTTCCTGGCAGATGT-------------------------------------------------------------------------------------------------------------------------------------
>primer_2ndA_ASV-630
----------------------------------------------TTGCACCTATTCAAACACTGCACACTATCTATTTGGCATGCTTCTT--ATCAGTTGTCTACTTTCTTGATCCAATTGCAACAGCC--CTTCTCTCAGTGAT-GTACTTAATT--GGCTTTGCTGTAGTGGGTATGTTCCTGGCAGATG--------------------------------------------------------------------------------------------------------------------------------------
>primer_2ndA_ASV-638
----------------------------------------TTGCACCAGTCC------AAACAGTTCATTCTATCTATTTGGCATGTATGCT--CTCATTGATCTACTTCTTTGACCCGATTGCATCAGCC--CTTTCAGCAATAAT-GTACTTAATT--GGGTTTTCAATTGTGGGTATGTTCCTGGCAGATGT-------------------------------------------------------------------------------------------------------------------------------------
>primer_2ndA_ASV-641
----------------------------------------------TAGCACCAGTCCAGACAACACATACTATCTGTTTGGCTTGTATGCT--CTCTTTGATCTATGTCCTTGATCCAATTGCAGCATCT--CTTTCATCAATAAT-GTACTTGATT--GGGTTTGCAGTTGTTGGTATGTCCCTGGCAGATGT-------------------------------------------------------------------------------------------------------------------------------------
>primer_2ndA_ASV-579
----------------------------------------------TCGCACCCATGCAAACATTACATACCATCTATCTGGCATGCTTCCT--GTCAGTGGTCTACTTTTTTGATCCAATTGCAACAGCT--CTCCTTTCAGTGAT-GTACTTAATT--GGTTTTGCAGTAGTGGGTATGTTCCTGGCAGATG--------------------------------------------------------------------------------------------------------------------------------------
>primer_2ndA_ASV-654
----------------------------------------------TCGCACCCATGCAGACATTACATACCATCTATCTGACATGCTTCCT--GTCAGTGGTCTACTTTTTTGATCCAATTGCAACATCT--CTTCTTTCAGTGAT-GTACTTGATT--GGTTTCGCTGTAGTGGGTATGTTCCTGGCAGAT---------------------------------------------------------------------------------------------------------------------------------------
>primer_2ndA_ASV-655
----------------------------------------------TCGCACCCCTGCAAACATTACATACCATCTATTTGGCATGCTTCCT--GTCAGTGGTCTACTTTTTTGATCCAATTGCAACAGCT--CTCCTTTCAGTGAT-GTACTTGATT--GGTTTTGCAATAGTGGGTATGTTCCTGGCAGATGT-------------------------------------------------------------------------------------------------------------------------------------
>primer_2ndA_ASV-657
----------------------------------------------TTGCACCTATTCAGACACTACACACCATCTACTTGGCATGCATTTT--ATCAGTTATCTATTTTCTTGATCCAATTGCAACAGCC--CTTCTTTCAGTGAT-GTACCTGATC--GGCTTTGCCGTAGTAGGTATGTTCCTGGCAGATGT-------------------------------------------------------------------------------------------------------------------------------------
>primer_2ndA_ASV-664
----------------------------------------------TTGCACCCATCCAAACACTACATACCATCTATTTAGCATGCTTTTT--ATCACTTGTCTATTTCCTTGATCCAATTGCAACAGCC--CTTCTCTCAATAAT-GTACCTGATT--GGCTTCGCTGTAGTAGGTATGTTCCTGGCAGATGT-------------------------------------------------------------------------------------------------------------------------------------
>primer_2ndA_ASV-668
----------------------------------------------TTGCACCCATTCAAACACTGCATACTATCTACTTGGCATGCTTCTT--GTCAATTGTCTACTTCCTTGATCCAATTGCAACAGCA--CTTCTCTCAGTGAT-GTACTTGATT--GGCTTTGCCGTAGTGGGTATGTTCCTGGCAGATGT-------------------------------------------------------------------------------------------------------------------------------------
>primer_2ndA_ASV-672
----------------------------------------------TTGCACCTATTCAAACATTGCACACCATCTACTTGACATGCTTCTT--ATCAGTAATCTACTTCTTTGATCCAATTGCAGCAGCC--CTTCTCTCAGTGAT-GTACTTAATT--GGCTTTGCAGTAGTGGGTATGTTCCTGGCAGATGT-------------------------------------------------------------------------------------------------------------------------------------
>primer_2ndA_ASV-676
----------------------------------------------TAGCACCAATCCAGACGGCACATACCATCTGTCTAGCTTGCTTGCT--CTCTTTAATTTATGTCCTCGACCCAATTGCAGCATCT--CTTACATCAACAAT-ATATCTGATT--GGTTTTGCAATTGTTGGTATGTTCCTGGCAGATGT-------------------------------------------------------------------------------------------------------------------------------------
>primer_2ndA_ASV-684
----------------------------------------------TTGCACCCCTTCAAACATTGCATACTATCTACTTAGCATGCTTCTT--TTCAGTGGTTTATGTCCTTGACCCAATAGCAACAGCC--CTCTTATCAATGAT-GTACTTGATT--GTGTTTTCCATAGTGGGTATGTTCCTGGCAGATGT-------------------------------------------------------------------------------------------------------------------------------------
>primer_2ndA_ASV-689
----------------------------------------------TAGCACCAGTCCAGACAACACATACCATCTGTTTGACCTGCATGCT--CTCTTTGATCTATGTCCTTGACCCAATTGCAGCATCT--CTTACATCAATAAT-GTACTTAATT--GGATTTGCAATTGTTGGTATGTTCCTGGCAGATGT-------------------------------------------------------------------------------------------------------------------------------------
>primer_2ndA_ASV-699
----------------------------------------------TTGCACCTATTCAAACACTGCACACTATCTATTTGGCATGCTTCTT--ATCAGTTGTCTACTTCCTTGATCCAATTGCAACAGCC--CTTCTCTCAGTGAT-GTACTTAATT--GGCTTTGCCGTAGTGGGTATGTTCCTGGCAGATGT-------------------------------------------------------------------------------------------------------------------------------------
>primer_2ndA_ASV-710
----------------------------------------------TTGCGCCACTACAAACACTACACACCATCTATTTGACGTGCTTCTT--GTCAGTGATCTATTTCTTTGACCCAATTGCAGCAGCC--CTCCTCTCGGTGAT-GTACTTGATT--GGCTTTGCAGTGGTAGGTATGTTCCTGGCAGATGT-------------------------------------------------------------------------------------------------------------------------------------
>primer_2ndA_ASV-721
----------------------------------------------TTGCACCTATTCAAACACTGCACACCATCTATTTGGCATGCTTCTT--ATCAGTTGTCTACTTTCTTGATCCAATTGCAACAGCC--CTTCTCTCAGTGAT-GTACTTAATT--GGCTTTGCCGTAGTGGGTATGTTCCTGGCAGATGT-------------------------------------------------------------------------------------------------------------------------------------
>primer_2ndA_ASV-731
----------------------------------------------TTGCACCTATTCAAACACTGCACACCATCTATTTGGCATGCTTCTT--ATCAGTTGTCTACTTTCTTGATCCAATTGCAACAGCC--CTTCTCTCAGTGAT-GTACTTAATT--GGCTTTGCCGTAGTGGGTATGTTCCTGGCAGATGT-------------------------------------------------------------------------------------------------------------------------------------
>primer_2ndA_ASV-732
----------------------------------------------TTGCACCTATTCAAACACTACATACTATCTACTTGGCATGCTTCTT--GTCAGTTGTCTATTTCCTTGATCCAATTGCAACAGCA--CTTCTCTCAGTGAT-GTACTTGATT--GGCTTTGCCGTAGTGGGTATGTTCCTGGCAGATGT-------------------------------------------------------------------------------------------------------------------------------------
>primer_2ndA_ASV-747
----------------------------------------------TTGCACCTATTCAAACACTACATACTATCTACTTGGCATGCTTCTT--GTCAGTTGTCTATTTCCTTGATCCAATTGCAACAGCA--CTTCTCTCAGTGAT-GTACTTGATT--GGCTTTGCCGTAGTGGGTATGTTCCTGGCTGATGT-------------------------------------------------------------------------------------------------------------------------------------
>primer_2ndA_ASV-750
----------------------------------------------TAGCACCCATGCAAACACTACATACCATCTATTTGGCATGCTTCTT--GTCAGTGGTCTACTTTTTTGATCCAATTGCAACAGCT--CTTCTTTCAATGAT-GTACTTAATT--GGTTTTGCAGTAGTGGGTATGTTCCTGGCAGATGT-------------------------------------------------------------------------------------------------------------------------------------
>primer_2ndA_ASV-751
----------------------------------------------TAGCACCCATGCAAACACTACATACCATCTATTTGGCATGCTTCTT--GTCTTTGGTCTACTTTTTTGATCCAATTGCAACATCT--CTTCTTTCAATGAT-GTACTTAATT--GGTTTTGCAATAGTGGGTATGTTCCTGGCAGATGT-------------------------------------------------------------------------------------------------------------------------------------
>primer_2ndA_ASV-753
----------------------------------------------TAGCACCCATGCAAACACTACATACCATCTATTTGGCATGCTTCTT--GTCAGTGGTCTACTTTTTTGATCCAATTGCAACAGCT--CTTCTTTCAGTGAT-GTACTTAATT--GGTTTTGCAGTAGTGGGTATGTTCCTGGCAGATGT-------------------------------------------------------------------------------------------------------------------------------------
>primer_2ndA_ASV-756
----------------------------------------------TAGCACCCATGCAAACACTACATACCATCTATTTGGCATGCTTCTT--GTCAGTGGTCTACTTTTTTGATCCAATTGCAACAGCT--CTTCTTTCAGTGAT-GTACTTAATT--GGTTTTGCAGTAGTGGGTATGTTCCTGGCAGATGT-------------------------------------------------------------------------------------------------------------------------------------
>primer_2ndA_ASV-758
----------------------------------------------TAGCACCCATGCAAACACTACATACCATCTATTTGGCATGCTTCTT--GTCAGTGGTCTACTTTTTTGATCCAATTGCAACAGCT--CTTCTTTCAGTGAT-GTACTTAATT--GGTTTTGCAGTAGTGGGTATGTTCCTGGCAGATGT-------------------------------------------------------------------------------------------------------------------------------------
>primer_2ndA_ASV-765
----------------------------------------------TAGCACCCATGCAAACACTACATACCATCTATTTGGCATGCTTCTT--GTCTTTGATCTACTTTTTTGATCCAATTGCAACAGCT--CTTCTTTCAATGAT-GTACTTAATT--GGTTTTGCAATAGTGGGTATGTTCCTGGCAGATGT-------------------------------------------------------------------------------------------------------------------------------------
>primer_2ndA_ASV-766
----------------------------------------------TAGCACCAATGCAAACACTACATACCATCTATTTGGCATGCTTCTT--GTCAGTGGTCTACTTTTTTGATCCAATTGCAACAGCT--CTTCTTTCAATGAT-GTACTTAATT--GGTTTTGCAATAGTGGGTATGTTCCTGGCAGATGT-------------------------------------------------------------------------------------------------------------------------------------
>primer_2ndA_ASV-773
----------------------------------------------TAGCACCCATGCAAACACTACATACCATCTATTTGGCATGCTTCTT--GTCAGTGGTCTACTTTTTTGATCCAATTGCAACAGCT--CTTCTTTCAGTGAT-GTACTTAATT--GGTTTTGCAGTAGTGGGTATGTTCCTGGCAGATGT-------------------------------------------------------------------------------------------------------------------------------------
>primer_2ndA_ASV-779
----------------------------------------------TAGCACCCATGCAAACACTACATACCATCTATTTGGCATGCTTCTT--GTCAGTGGTCTACTTTTTTGATCCAATTGCAACAGCT--CTTCTTTCAGTGAT-GTACTTAATT--GGTTTTGCAGTAGTGGGTATGTTCCTGGCAGATGT-------------------------------------------------------------------------------------------------------------------------------------
>primer_2ndA_ASV-788
----------------------------------------------TAGCACCCATGCAAACACTACATACCATCTATTTGGCATGCTTCTT--GTCAGTGGTCTACTTTTTTGATCCAATTGCAACAGCT--CTTCTTTCAGTGAT-GTACTTAATT--GGTTTTGCAGTAGTGGGTATGTTCCTGGCAGATGT-------------------------------------------------------------------------------------------------------------------------------------
>primer_2ndA_ASV-792
----------------------------------------------TTGCACCTATTCAAACACTACATACTATCTACTTGGCATGCTTCTT--GTCAGTTGTCTATTTCCTTGATCCAATTGCAACAGCA--CTTCTCTCAGTGAT-GTACTTGATT--GGCTTTGCCGTAGTGGGTATGTTCCTGGCAGATGT-------------------------------------------------------------------------------------------------------------------------------------
>primerB_1st_ASV-97
-----------------TCCACA-CCTCCAGCAGAAGCAGAAGGC-TGTGAGGA-TTATTGGTGGAAATCCCAGTAATTCACACACCCAGTGTGTTGCAAACACTACAGTTAATGACAGGACGGCCCTAAGCTGTTTAATGTACTCAACATCAGCCAGAAACATGCCCACTACTGCAAAACCAATTAAGTACATCACTGAAAGGAGAGCTGTTGCAATTGGATCAAAAAAGTAGA-CCACTGAAAAGAA-GCATGCCAGATAGATGGTATGTAATG-TTTGCATGGGTGCGATT-GCTATGAGGCTAAACCTCA-
>primerB_1st_ASV-502
-----------------TCATCAACCTCCAGCAGAAGCAGAAGGC-TGTTAAGA-TTATTGGTGGAAACCCTAAAAGTTCACACACCCAGTGTGTTGCAAACACAACAGTTAATGAAAAGACAGCTCTAAGTTGTTTAATATATTCAACATCAGCCAGAAACATGCCTACTACGGCAAAGCCAATCAGGTACATCACCGAGAGAAGGGCTGCTGCAATTGGATCAAAGAAATAAA-CAACTGACAAGAA-GCATGTCAAATAGATGGTGTGTAATG-TCTGAATAGGTGCAATA-GCTATTAGGCTAAACCTCA-
>primerB_1st_ASV-506
-----------------TCATCAACCTCCAACAAAAGCAGAAGGC-TGTTAGGA-TTATTGGTGGAAACCCCAATAACTCACACACCCAGTGTGTTGCAAACACAATGGTTAATGAGAGAACGGCCCTAAGTTGCTTGATATATTCAACATCAGCCATGAACATACCCACTACGGCAAAGCCAATCAAGTACATCACTGAGAGAAGTGCTGTTGCAATTGGATCAAGGAAGTAGA-CAATTGACAAGAT-GCATGCCAAGTAAATAGTATGCAATG-TTTGAATAGGTGCAATT-GCTATTAGGCTAAACCTCA-
>primerB_1st_ASV-514
-----------------TCATCAACCTCCAGCAGAAGCAGAAAGC-TGTTAAAA-TTATTGGTGGGAACCCTAAAAGTTCACACACCCAGTGTGTTGCAAACACAACAGTTAGTGAAAAGACAGCTCTAAGTTGTTTAATATATTCAACATCAGCCAGAAACATGCCTACTACGGCAAAGCCAATCAGGTACATCACCGAGAGAAGGGCTGCTGCAATTGGATCAAAGAAATAGA-CAACTGACAAAAA-GCATGTCAAATAGATGGTGTGTAGTG-TCTGGATAGGTGCAATA-GCTATTAGGCTAAACCTCA-
>primerB_1st_ASV-515
-----------------TCATCAACCTCCAGCAGAAGCAGAAGGC-TGTTAAGA-TTATTGGTGGAAACCCTAAAAGTTCACACACCCAGTGTGTTGCAAACACAACAGTTAATGAAAAGACAGCTCTAAGTTGTTTAATATATTCAACATCAGCCAGAAACATGCCTACTACGGCAAAGCCAATCAGGTACATCACCGAGAGAAGGGCTGCTGCAATTGGATCAAAGAAATAAA-CAACTGACAAGAA-GCATGTCAAATAGATGGTGTGTAATG-TCTGAATAGGTGCAATA-GCTATTAGGCTAAACCTCA-
>primerB_1st_ASV-516
-----------------TCATCAACCTCCAACAGAAGCAGAAGGC-TGTTAGGA-TTATTGGTGGAAATCCTAAGAGTTCACACACCCAGTGTGTTGCGAACACAACAGTTAATGATAAGACAGCTCTAAGTTGTTTAATGTATTCAACATCAGCCAGGAACATACCCACTACGGCAAAGCCAATTAAGTACATCACTGAGAGAAGGGCTGTTGCAATTGGATCAAGAAAGTAGA-CAACTGATAAGAA-GCATGCCAAATAGATGGTGTGCAGTG-TTTGAATAGGTGCAATG-GCTATTAGGCTAAACCTCA-
>primerB_1st_ASV-518
-----------------TCATCAACCTCCAGCAGAAGCAGAAGGC-TGTTAAGA-TTATTGGTGGAAACCCTAAAAGTTCACACACCCAGTGTGTTGCAAACACAACAGTTAATGAAAAGACAGCTCTAAGTTGTTTAATATATTCAACATCAGCCAGAAACATGCCTACTACGGCAAAGCCAATCAGGTACATCACCGAGAGAAGGGCTGCTGCAATTGGATCAAAGAAATAAA-CAACTGACAAGAA-GCATGTCAAATAGATGGTGTGTAATG-TCTGAATAGGTGCAATA-GCTATTAGGCTAAACCTCA-
>primerB_1st_ASV-520
-----------------TCATCAACCTCCAACAGAAGCAGAAGGC-TGTTAGGA-TTATTGGTGGAAATCCTAAGAGTTCACACACCCAGTGTGTTGCGAACACAACAGTTAATGATAAGACAGCTCTAAGTTGTTTAATGTATTCAACATCAGCCAGGAACATACCCACTACGGCAAAGCCAATTAAGTATATCACTGAGAGAAGGGCTGTTGCAATTGGATCAAGAAAGTAGA-CAACTGATAAGAA-GCATGCCAAATAGATGGTGTGCAGTG-TTTGAATAGGTGCAATG-GCTATTAGGCTAAACCTCA-
>primerB_1st_ASV-529
-----------------TCATAAGCCTCCAGCAAAAACAAAATGC-TGTTAAAA-TAATTGGCGGAAAACCAAGTATTTCACAAAGCCAGTGTGTTGTAAAAACCACTGCTAAAGAACAAACGGCTCTGAGCTGTTTAATATATTCCACATCAGCCAAGAACATGCCAACAACTGCAAACCCAATCAAGTACATTATTGATGAGAGAGATGCTGCAATTGGATCTAAGACATAGA-TCAGAGAGAGCAT-ACAAGCCAAACAGATAGTATGTGTTG-TCTGGACTGGTGCTATT-GTTATAAGGCTAAACCTCAA
>primerB_1st_ASV-533
-----------------TCATTAGCCTCCAACAGAAGCAGAAGGC-TGTTAAAA-TTATTGGTGGGAATCCCAAGAGTTCACACACCCAATGTGTTGCAAAGACAACAGTTAATGATAAAACAGCTCTAAGTTGTTTAATGTATTCAACATCAGCCAGAAACATGCCTACTACAGCGAAGCCAATCAGGTACATTACTGAGAGAAGGGCTGTTGCAATTGGATCAAAAAAATAGA-CAACTGATAGTAA-GCATGCCAAATAGATGGTATGTAATG-TTTGGATGGGTGCGATA-GCTATTAGGCTAAACCTCA-
>primerB_1st_ASV-540
-----------------TCATCAACCTCCAACAGAAGCAGAAGGC-TGTTAGGA-TTATTGGTGGGAATCCTAAGAGTTCACACACCCAATGTGTTGCAAACACAACAGTTAATGAAAAGACGGCTCTCAGTTGTTTAATGTATTCAACATCAGCCAGAAACATGCCTACTACAGCAAAGCCAATCAGGTACATCACCGAGAGAAGGGCTGCTGCGATTGGATCAAAAAAATAGA-CAACTGACAAAAA-GCATGTCAAATAGATGGTGTGTAGTG-TCTGAATAGGTGCAATA-GCTATTAGGCTAAACCTCA-
>primerB_1st_ASV-568
-----------------TCATCAACCACTTGCAGAAGCAGAAAGC-TGTTAAAA-TTATTGGTGGGAACCCTAAAAGTTCACACACCCAGTGTGTTGCAAACACAACAGTTATTGAAAAGACAGCTCTAAGTTGTTTAATGTATTCAACATCAGCCAGAAACATGCCTACTACAGCAAAGCCAATCAGGTACATCACCGAGAGAAGGGCTGCTGCAATTGGATCAAAGAAATAGA-CAACTGACAAAAA-GCATGTCAAATAGATGGTGTGTAGTG-TCTGAATAGGTGCAATA-GCTATTAGGCTAAACCTCA-
>primerB_1st_ASV-579
-----------------TCATCAGCCTCCAACAGAAACAGAAGGC-TGTTAGAA-TTATTGGTGGGAACCCCAAGAGTTCACACACCCAATGTGTTGCAAAGACAACAGTTAATGATAAAACAGCTCTAAGTTGTTTAATGTATTCAACATCAGCCAGAAACATGCCTACTACAGCGAAGCCAATCAGGTACATTACTGAGAGAAGGGCTGTTGCAATTGGATCAAGGAAATAGA-CAACTGATAAAAA-GCATGCTAAATAGATGGTATGTAGTG-TTTGGATGGGTGCAATA-GCTATTAGGCTAAACCTCA-
>primerB_1st_ASV-594
-----------------TCATCAACCTCCAACAGAAGCAGAAGGC-TGTTAAGA-TTATTGGTGGAAACCCTAATAGCTCACACACCCAATGTGTTGCGAACACAATGGTTAATGATAAAACAGCTCTAAGTTGTTTGATGTATTCAACATCAGCCATGAACATACCCACTACAGCAAAGCCAATTAAGTACATCACTGAGAGAAGGGCTGTTGCAATTGGATCAAGAAAGTAGA-CAACTGATAAGAA-GCATGCCAAATAGATAGTGTGCAATG-TTTGAATAGGTGCAATG-GCTATCAGGCTAAACCTCA-
>primerB_1st_ASV-614
-----------------TCATCAGCCTCCAACAAAAGCAGAAGGC-TGTTAGGA-TTATTGGTGGAAACCCCAATAACTCACACACCCAATGTGTTGCAAACACAATGGTTAATGAGAGAACGGCCCTGAGTTGCTTGATATATTCAACATCAGCCATGAACATACCCACTACGGCAAAGCCAATCAAGTACATCACTGAGAGAAGTGCTGTTGCAATTGGATCAAGGAAGTAGA-CAATTGACAAGAT-GCATGCCAAATAGATAGTATGCAATG-TTTGAATAGGTGCAATT-GCTATTAGGCTAAACCTCA-
>primerB_1st_ASV-631
-----------------TCATCAACCTCCAACAAAAACAGAAGGC-TGTTAAGA-TTATTGGTGGAAATCCTAAAAGTTCACACACCCAATGTGTTGCAAACACAACAGTTAATGATAAGACAGCTCTAAGTTGTTTAATGTATTCAACATCAGCCAGGAACATGCCTACTACGGCAAAGCCGATCAGGTACATCACTGAAAGAAGGGCTGTTGCAATTGGATCAAGAAAATAGA-TAACTGATAAAAT-GCATGCCAAGTAGATGGTGTGTAGTG-TCTGAATAGGTGCAATA-GCTATTAGGCTAAACCTCA-
>primerB_1st_ASV-638
-----------------TCATCAACCTCCAACAAAAGCAGAAGGC-TGTTAAAA-TTATTGGTGGAAACCCCAATAACTCACACACCCAATGTGTTGCAAACACAACGGTTAATGAGAGAACGGCTCTGAGTTGCTTAATATATTCAACATCAGCCATGAACATACCCACTACTGCAAAGCCAATCAAGTACATCACTGAGAGAAGTGCTGTTGCAATTGGATCAAGGAAGTAGA-CAATTGACAAAAA-GCATGCCAAGTAGATAGTATGCAGTG-TTTGAATAGGTGCAATT-GCTATTAGGCTAAACCTCA-
>primerB_1st_ASV-647
-----------------TCATCAACCTCCAACAAAAGCAGAAGGC-TGTTAAAA-TTATTGGTGGAAACCCCAATAACTCACACACCCAATGTGTTGCAAACACAACGGTTAATGAGAGAACGGCTCTGAGTTGCTTAATATATTCAACATCAGCCATGAACATACCCACTACTGCAAAGCCAATCAAGTACATCACTGAGAGAAGTGCTGTTGCAATTGGATCAAGGAAGTAGA-CAATTGACAAAAA-GCATGCCAAGTAGATAGTATGCAGTG-TTTGAATAGGTGCAATT-GCTATTAGGCTAAACCTCA-
>primerB_1st_ASV-649
-----------------TCATAAGCCTCCAGCAAAAACAAAATGC-TGTTAAAA-TAATCGGCGGAAAACCAAGTATTTCACACAGCCAGTGTGTTGTAAAAACCACTGCTAGAGAACAAACGGCTCTGAGCTGTTTAATATATTCCACGTCAGCCAAGAACATGCCAACAACTGCAAACCCAATCAAATACATTATTGATGAAAGGGATGCTGCAATTGGATCTAGAACATAGA-TCAGAGAGAGCAT-ACAAGCCAAACAGATAGTATGTGTTG-TCTGGACTGGTGCTATT-GTTATAAGGCTAAACCTCAA
>primerB_1st_ASV-651
-----------------TCATCAACCTCCAGCAGAAGCAGAAGGC-TGTGAGGA-TTATTGGTGGAAATCCAAGTAGTTCACACACCCAGTGTGTTGCAAACACTACAGCTAATGACAGGACAGCCCTAAGCTGTTTAATGTACTCAACATCAGCCAGAAACATGCCCACTACTGCAAAACCAATTAAGTACATCACTGAAAGGAGAGCTGTTGCAATTGGATCAAAAAAGTAGA-CCACTGACAGGAA-GCATGCCAGATAGATGGTATGTAATG-TTTGCATGGGTGCGATT-GCTATGAGGCTAAACCTCA-
>primerB_1st_ASV-653
-----------------TCATCAACCTCCAGCAAAAGCAGAAGGC-TGTTAAGA-TTATTGGTGGGAATCCCAAAAGTTCACACACCCAATGTGTTGCGAAAACAACAGTTAATGATAAAACAGCTCTAAGTTGTTTAATGTATTCAACATCAGCCAGAAACATACCCACTACAGCGAAGCCAATCAAGTACATCACTGAGAGAAGAGCTGTTGCAATTGGATCAAGAAAATAGA-CAACTGATAAAAA-GCATGCCAGATAGATGGTATGTAGTG-TTTGGATGGGTGCAATA-GCTATTAGGCTAAACCTCA-
>primerB_1st_ASV-654
-----------------TCATCAGCCTCCAACAAAAGCAAAAGGC-TGTTAAAA-TTATTGGTGGAAACCCCAATAACTCACACACCCAATGTGTTGCAAACACAACGGTTAATGACAGAACGGCTCTGAGTTGCTTAATATATTCAACATCAGCCATGAACATACCCACTACTGCAAAGCCAATCAAGTACATCACTGAAAGAAGTGCTGTTGCAATTGGATCAAGGAAGTAGA-CAATTGACAAAAA-GCATGCCAAGTAGATAGTATGCAGTG-TTTGAATAGGTGCAATT-GCTATTAGGCTAAACCTCA-
>primerB_1st_ASV-655
-----------------TCATAAGCCTCCAGCAGAAGCAAAATGC-TGTTAAGA-TAATTGGCGGGAAACCAAGTATTTCACAAAGCCAGTGCGTTGTAAAAACCACTGCTAGAGAACAAACGGCTCTAAGCTGTTTAATGTATTCTACGTCGGCCAAGAACATGCCAACAACTGCAAACCCAACCAGGTACATTATTGATGAAAGAGATGCTGCAATTGGATCTAAGACATAGA-TCAGAGAGAGTAT-ACAATCTAAACAGATAGTGTGTGTTG-TCTGGGATGGTGCTCTT-TTTTTTAAGCTTAAATGAAA
>primerB_1st_ASV-656
-----------------TCATCAACCTCCAGCAGAAGCAGAAGGC-TGTTAGGA-TTATTGGTGGAAATCCTAAGAGTTCACACACCCAGTGTGTTGCGAACACAACAGTTAATGATAAGACAGCTCTAAGTTGCTTAATATATTCAACATCAGCCAGGAACATACCCACTACAGCAAAGCCAATTAAGTACATCACTGAGAGAAGGGCTGTTGCAATTGGATCAAGAAAGTAGA-CAACTGATAAGAA-GCATGCCAAATAGATAGTGTGCAGTG-TTTGAATAGGTGCAATG-GCTATTAGGCTAAACCTCA-
>primerB_1st_ASV-657
-----------------TCATCAGCCTCCAACAGAAACAGAAGGC-TGTTAGAA-TTATTGGTGGAAACCCCAAGAGTTCACACACCCAATGTGTTGCAAAAACAACAGTTAATGATAAAACAGCTCTAAGTTGTTTAATGTATTCAACATCAGCCAGAAACATGCCTACTACAGCGAAGCCAATCAGGTACATTACTGAGAGAAGGGCTGTTGCAATTGGATCAAGGAAATAGA-CAACTGATAAAAA-GCATGCCAAATAGATGGTATGTAGTG-TTTGGATGGGTGCAATA-GCTATTAGGCTAAACCTCA-
>primerB_1st_ASV-662
-----------------TCATCAACCTCCAACAGAAGCAGAAGGC-TGTTAAGA-TTATTGGTGGAAACCCTAAAAGTTCGCACACCCAGTGTGTTGCAAACACAACAGTTAGTGAAAGGACAGCTCTAAGTTGTTTAATGTATTCAACATCAGCCAGAAACATGCCTACTACGGCAAAGCCAATTAGGTACATCACCGAGAGAAGGGCTGCTGCAATTGGATCAAAGAAATAGA-CAACTGACAGGAA-GCATGTCAAGTATATGGTGTGTAGTG-TCTGAATAGGTGCAATA-GCTATTAGGCTAAACCTCA-
>primerB_1st_ASV-665
-----------------TCATCAACCTCCAGCAAAAGCAGAAAGC-TGTTAAGA-TTATTGGTGGGAACCCTAAAAGTTCACACACCCAATGTGTTGCAAACACAACAGTTAGTGAAAGGACAGCTCTAAGTTGTTTAATGTATTCAACATCAGCCAGAAACATGCCTACTACGGCAAAGCCAATCAGGTACATCACCGCGAGAAGGGCTGTTGCAATTGGATCAAAGAAATAGA-CAACTGACAAAAA-GCATGTCAAATAGATGGTGTGTAGTG-TCTGAATAGGTGCAATA-GCTATTAGGCTAAACCTCA-
>primerB_1st_ASV-680
-----------------TCATCAGCCTCCAACAAAAGCAGAAGGC-TGTTAAGA-TTATTGGTGGAAACCCCAATAATTCACACACCCAATGTGTTGCAAAGACAACAGTTAATGAGAGAACGGCTCTGAGTTGCTTAATATATTCAACATCAGCCATGAACATACCCACTACGGCAAAGCCAATCAAGTACATCACTGAGAGAAGTGCTGTTGCAATTGGATCAAGGAAGTAGA-CAATTGATAAGAA-GCATGCCAAGTAGATAGTATGCAATG-TTTGAATAGGTGCAATT-GCTATTAGGCTAAACCTTCA
>primerB_1st_ASV-685
-----------------TCATCAACCTCCAGCAGAAGCAGAAGGC-TGTTAAGA-TTATTGGTGGAAACCCTAAAAGTTCACACACCCAGTGTGTTGCAAACACAACAGTTAGTGAAAAGACAGCTCTAAGTTGTTTAATGTATTCAACATCAGCCAGAAACATGCCTACTACGGCAAAGCCAATCAGGTACATCACCGAGAGAAGGGCTGCTGCAATTGGATCAAAGAAATAGA-CAACTGACAAGAA-GCATGTCAAATAGATGGTGTGTAGTG-TCTGGATAGGTGCAATA-GCTATTAGGCTAAACCTCA-
>primerB_1st_ASV-688
-----------------TCATCAACCTCCAGCAGAAGCAGAAGGC-TGTTAGGA-TTATTGGTGGAAATCCTAAGAGTTCACACACCCAGTGTGTTGCGAACACAACAGTTAATGATAAGACAGCTCTAAGTTGTTTAATGTATTCAACATCAGCCAGGAACATACCCACTACAGCAAAGCCAATTAAGTACATCACTGAGAGAAGGGCTGTTGCAATCGGATCAAAAAAGTAGA-CAACTGATAAAAG-GCATGCCAAATAGATGGTATGTAGTG-TCTGGATGGGTGCAATG-GCTATTAGGCTAAACCTCA-
>primerB_1st_ASV-698
-----------------TCATCAACCTCCAACAGAAGCAGAAGGC-TGTTAGGA-TTATTGGTGGAAACCCCAAGAGTTCACACACCCAATGTGTTGCGAACACAACAGTTAATGATAAGACAGCTCTAAGTTGTTTAATGTATTCAACATCAGCCAGGAACATACCTACTACGGCAAAGCCAATCAAGTACATTACTGAGAGAAGGGCTGTTGCAATTGGATCAAGGAAGTAGA-CAACTGATAAGAA-GCATGCCAAATAGATGGTGTGCAGTG-TTTGGATAGGTGCAATG-GCTATTAGGCTAAACCTCA-
>primerB_1st_ASV-705
-----------------TCATCAACCTCCAGCAGAAGCAGAAGGC-TGTGAGGA-TTATTGGTGGAAATCCCAGTAGTTCACACACCCAATGTGTTGCAAACACTACAGCTAATGACAGGACAGCCCTAAGCTGTTTAATATACTCAACATCAGCCAGAAACATGCCCACTACTGCAAAACCAATTAAGTACATCACTGAAAGAAGAGCTGTTGCAATTGGATCAAAAAAGTAGA-CCACTGACAAGAA-GCATGCCAAATAGATGGTATGTAGTG-TTTGCATGGGTGCTATT-GCTATGAGGCTAAACCTCA-
>primerB_1st_ASV-706
-----------------TCATCAACCTCCAGCAGAAGCAGAAGGC-TGTTAAAA-TTATTGGTGGAAACCCCAATAGTTCACACACCCAATGTGTTGCAAACACAACAGTCAATGATAAGACAGCTCTTAGTTGTTTAATATATTCAACATCTGCCAGGAACATGCCTACTACTGCAAAGCCAATTAGGTACATCACCGAGAGAAGGGCTGCTGCAATTGGATCAAAGAAATAAAATTACTGACAAAAAAGCATGTTAA-TAGATGGTGTGTAATGGTTTGAATAGGTGGCATATGCATTTAGGCTAACCCTCA-
>primerB_1st_ASV-721
-----------------TCATCAGCCTCCAACAGAAGCAGAAGGC-TGTTAGAA-TTATTGGTGGGAACCCCAAGAGTTCACACACCCAATGTGTTGCAAAGACAACAGTTAATGATAAAACAGCTCTAAGTTGTTTAATGTATTCAACATCAGCCAGAAACATGCCTACTACAGCGAAGCCAATCAGGTACATTACTGAGAGAAGGGCTGTTGCAATTGGATCAAGGAAATAGA-CAACTGATAAAAA-GCATGTCAAATAGATGGTATGTAGTG-TTTGGATGGGTGCAATA-GCTATTAGGCTAAACCTCA-
>primerB_1st_ASV-731
-----------------TCATCAACCTCCAACAGAAGCAGAAGGC-TGTTAGGA-TTATTGGTGGAAATCCTAAGAGTTCACACACCCAGTGTGTTGCGAACACAACAGTTAATGATAAGACAGCTCTAAGTTGTTTAATGTATTCAACATCAGCCAGGAACATACCCACTACGGCAAAGCCAATTAAGTACATCACTGAGAGAAGGGCTGTTGCAATTGGATCAAGAAAGTAGA-CAACTGATAAGAA-GCATGCCAAATAGATGGTGTGCAGTG-TTTGAATAGGTGCAATG-GCTATTAGGCTAAACCTCA-
>primerB_1st_ASV-732
-----------------TCATCAACCTCCAACAAAAGCAGAAGGC-TGTTAGGA-TTATTGGTGGAAACCCCAATAACTCACACACCCAATGTGTTGCAAACACAATGGTTAATGAGAGAACGGCTCTAAGTTGCTTGATATATTCAACATCAGCCATGAACATACCCACTACGGCAAAGCCAATCAAGTACATCACTGAGAGAAGTGCTGTTGCAATTGGATCAAGGAAATAGA-CAACTGACAAGAA-GCATGCCAAGTAGATAGTATGTAGTG-TTTGAATAGGTGCAATT-GCTATTAGGCTAAACCTCA-
>primerB_1st_ASV-750
-----------------TCATCAACCTCCAGCAGAAGCAGAAGGC-TGTGAGGA-TTATTGGTGGAAATCCCAGTAGTTCACACACCCAATGTGTTGCAAACACTACAGCTAATGACAGGACAGCCCTAAGCTGTTTAATATACTCAACATCAGCCAGAAACATGCCCACTACTGCAAAACCAATTAAGTACATCACTGAAAGAAGAGCTGTTGCAATTGGATCAAAAAAGTAGA-CCACTGACAAGAA-GCATGCCAAATAGATGGTATGTAGTG-TTTGCATGGGTGCTATT-GCTATGAGGCTAAACCTCA-
>primerB_1st_ASV-751
-----------------TCATCAACCTCCAGCAGAAGCAGAAGGC-TGTGAGGA-TTATTGGTGGAAATCCCAGTAGTTCACACACCCAATGTGTTGCAAACACTACAGCTAATGACAGGACAGCCCTAAGCTGTTTAATATACTCAACATCAGCCAGAAACATGCCCACTACTGCAAAACCAATTAAGTACATCACTGAAAGAAGAGCTGTTGCAATTGGATCAAAAAAGTAGA-CCACTGACAAGAA-GCATGCCAAATAGATGGTATGTAGTG-TTTGCATGGGTGCTATT-GCTATGAGGCTAAACCTCA-
>primerB_1st_ASV-753
-----------------TCATCAACCTCCAGCAGAAGCAGAAGGC-TGTGAGGA-TTATTGGTGGAAATCCCAGTAGTTCACACACCCAATGTGTTGCAAACACTACAGCTAATGACAGGACAGCCCTAAGCTGTTTAATATACTCAACATCAGCCAGAAACATGCCCACTACTGCAAAACCAATTAAGTACATCACTGAAAGAAGAGCTGTTGCAATTGGATCAAAAAAGTAGA-CCACTGACAAGAA-GCATGCCAAATAGATGGTATGTAGTG-TTTGCATGGGTGCTATT-GCTATGAGGCTAAACCTCA-
>primerB_1st_ASV-755
-----------------TCATCAACCTCCAGCAGAAGCAGAAGGC-TGTGAGGA-TTATTGGTGGAAATCCCAGTAGTTCACACACCCAATGTGTTGCAAACACTACAGCTAATGACAGGACAGCCCTAAGCTGTTTAATATACTCAACATCAGCCAGAAACATGCCCACTACTGCAAAACCAATTAAGTACATCACTGAAAGAAGAGCTGTTGCAATTGGATCAAAAAAGTAGA-CCACTGACAAGAA-GCATGCCAAATAGATGGTATGTAGTG-TTTGCATGGGTGCTATT-GCTATGAGGCTAAACCTCA-
>primerB_1st_ASV-757
-----------------TCATCAACCTCCAGCAGAAGCAGAAGGC-TGTGAGGA-TTATTGGTGGAAATCCCAGTAGTTCACACACCCAATGTGTTGCAAACACTACAGCTAATGACAGGACAGCCCTAAGCTGTTTAATATACTCAACATCAGCCAGAAACATGCCCACTACTGCAAAACCAATTAAGTACATCACTGAAAGAAGAGCTGTTGCAATTGGATCAAAAAAGTAGA-CCACTGACAAGAA-GCATGCCAAATAGATGGTATGTAGTG-TTTGCATGGGTGCTATT-GCTATGAGGCTAAACCTCA-
>primerB_1st_ASV-761
-----------------TCATCAACCTCCAGCAGAAGCAGAAGGC-TGTGAGGA-TTATTGGTGGAAATCCCAGTAGTTCACACACCCAATGTGTTGCAAACACTACAGCTAATGACAGGACAGCCCTAAGCTGTTTAATATACTCAACATCAGCCAGAAACATGCCCACTACTGCAAAACCAATTAAGTACATCACTGAAAGAAGAGCTGTTGCAATTGGATCAAAAAAGTAGA-CCACTGACAAGAA-GCATGCCAAATAGATGGTATGTAGTG-TTTGCATGGGTGCTATT-GCTATGAGGCTAAACCTCA-
>primerB_1st_ASV-765
-----------------TCATCAACCTCCAGCAGAAGCAGAAGGC-TGTGAGGA-TTATTGGTGGAAATCCCAGTAGTTCACACACCCAATGTGTTGCAAACACTACAGCTAATGACAGGACAGCCCTAAGCTGTTTAATATACTCAACATCAGCCAGAAACATGCCCACTACTGCAAAACCAATTAAGTACATCACTGAAAGAAGAGCTGTTGCAATTGGATCAAAAAAGTAGA-CCACTGACAAGAA-GCATGCCAAATAGATGGTATGTAGTG-TTTGCATGGGTGCTATT-GCTATGAGGCTAAACCTCA-
>primerB_1st_ASV-771
-----------------TCATCAACCTCCAGCAGAAGCAGAAGGC-TGTGAGGA-TTATTGGTGGAAATCCCAGTAGTTCACACACCCAATGTGTTGCAAACACTACAGCTAATGACAGGACAGCCCTAAGCTGTTTAATATACTCAACATCAGCCAGAAACATGCCCACTACTGCAAAACCAATTAAGTACATCACTGAAAGAAGAGCTGTTGCAATTGGATCAAAAAAGTAGA-CCACTGACAAGAA-GCATGCCAAATAGATGGTATGTAGTG-TTTGCATGGGTGCTATT-GCTATGAGGCTAAACCTCA-
>primerB_1st_ASV-773
-----------------TCATCAACCTCCAGCAGAAGCAGAAGGC-TGTGAGGA-TTATTGGTGGAAATCCCAGTAGTTCACACACCCAATGTGTTGCAAACACTACAGCTAATGACAGGACAGCCCTAAGCTGTTTAATATACTCAACATCAGCCAGAAACATGCCCACTACTGCAAAACCAATTAAGTACATCACTGAAAGAAGAGCTGTTGCAATTGGATCAAAAAAGTAGA-CCACTGACAAGAA-GCATGCCAAATAGATGGTATGTAGTG-TTTGCATGGGTGCTATT-GCTATGAGGCTAAACCTCA-
>primerB_1st_ASV-779
-----------------TCATCAACCTCCAGCAGAAGCAGAAGGC-TGTGAGGA-TTATTGGTGGAAATCCCAGTAGTTCACACACCCAATGTGTTGCAAACACTACAGCTAATGACAGGACAGCCCTAAGCTGTTTAATATACTCAACATCAGCCAGAAACATGCCCACTACTGCAAAACCAATTAAGTACATCACTGAAAGAAGAGCTGTTGCAATTGGATCAAAAAAGTAGA-CCACTGACAAGAA-GCATGCCAAATAGATGGTATGTAGTG-TTTGCATGGGTGCTATT-GCTATGAGGCTAAACCTCA-
>primerB_1st_ASV-792
-----------------TCATCCACCGCCAACTACAGGACAAGTTACGTTAGGA-TTATTGGTGGAAACCCCAATAACTCACACACCCAATGTGTTGCAAACACAATGGTTAATGAGAGAACGGCTCTAAGTTGCTTGATATATTCAACATCAGCCATGAACATACCCACTACGGCAAAGCCAATCAAGTACATCACTGAGAGAAGTGCTGTTGCAATTGGATCAAGGAAATAGA-CAACTGACAAGAA-GCATGCCAAGTAGATAGTATGTAGTG-TTTGAATAGGTGCAATT-GCTATTAGGCTAAACCTCA-
>primerB_1st_ASV--758
-----------------TCATCAACCTCCAGCAGAAGCAGAAGGC-TGTGAGGA-TTATTGGTGGAAATCCCAGTAGTTCACACACCCAATGTGTTGCAAACACTACAGCTAATGACAGGACAGCCCTAAGCTGTTTAATATACTCAACATCAGCCAGAAACATGCCCACTACTGCAAAACCAATTAAGTACATCACTGAAAGAAGAGCTGTTGCAATTGGATCAAAAAAGTAGA-CCACTGACAAGAA-GCATGCCAAATAGATGGTATGTAGTG-TTTGCATGGGTGCTATT-GCTATGAGGCTAAACCTCA-
>ASV_contig_14
-----------------TCATCAACCTCCAGCAGAAGCAGAAGGC-TGTTAAAA-TTATTGGTGGAAACCCTAAAAGTTCACACACCCAGTGTGTTGCAAACACAACAGTTAGTGAAAAGACAGCTCTAAGTTGTTTAATATATTCAACATCAGCCAGAAACATGCCTACTACGGCAAAGCCAATCAGGTACATCACCGAGAGAAGGGCTGCTGCAATTGGATCAAAGAAATAGA-CAACTGACAAGAA-GCATGTCAAATAGATGGTGTGTAATG-TCTGAATAGGTGCAATA-GCTATTAGGCTAAACCTCA-
>primer_2ndB_ASV-502
CCTCCAGCAGAAGCAGAAGGC-TGTTAAGA-TTATTGGTGGAAACCCTAAAAGTTCACACACCCAGTGTGTTGCAAACACAACAGTTAATGAAAAGACAGCTCTAAGTTGTTTAATATATTCAACATCAGCCAGAAACATGCCTACTACGGCAAAGCCAATCAGGTACATCACCGAGAGAAGGGCTGCTGCAATTGGATCAAAGAAATAAA-CAACTGACAAGAA-GCATGTCAAATAGATGGTGTGTAATG-TCTGAATAGGTGCAATA
>primer_2ndB_ASV-506
CCTCCAACAAAAGCAGAAGGC-TGTTAGGA-TTATTGGTGGAAACCCCAATAACTCACACACCCAGTGTGTTGCAAACACAATGGTTAATGAGAGAACGGCCCTAAGTTGCTTGATATATTCAACATCAGCCATGAACATACCCACTACGGCAAAGCCAATCAAGTACATCACTGAGAGAAGTGCTGTTGCAATTGGATCAAGGAAGTAGA-CAATTGACAAGAT-GCATGCCAAGTAAATAGTATGCAATG-TCTGAATAGGTGCAATA
>primer_2ndB_ASV-515
CCTCCAGCAGAAGCAGAAGGC-TGTTAAGA-TTATTGGTGGAAATCCCAAAAGTTCACACACCCAATGTGTTGCAAACACAACAGTTAATGATAAGACAGCTCTAAGTTGTTTAATATATTCAACATCAGCCAGGAACATGCCCACTACGGCAAAGCCAATTAAGTACATCACTGAGAGAAGGGCTGCTGCAATTGGATCAAAAAAGTAGA-CAACTGATAAAAA-GCATGCCAAGTAGATAGTGTGCAGTG-TCTGAATAGGTGCAATA
>primer_2ndB_ASV-518
CCTCCAGCAGAAGCAGAAGGC-TGTTAAGA-TTATTGGTGGAAACCCTAAAAGTTCACACACCCAGTGTGTTGCAAACACAACAGTTAATGAAAAGACAGCTCTAAGTTGTTTAATATATTCAACATCAGCCAGAAACATGCCTACTACGGCAAAGCCAATCAGGTACATCACCGAGAGAAGGGCTGCTGCAATTGGATCAAAGAAATAAA-CAACTGACAAGAA-GCATGTCAAATAGATGGTGTGTAATG-TCTGAATAGGTGCAATA
>primer_2ndB_ASV-520
CCTCCA-CAGAAGCAGAAGGC-TGTTAGGA-TTATTGGTGGAAATCCTAAGAGTTCACACACCCAGTGTGTTGCGAACACAACAGTTAATGATAAGACAGCTCTAAGTTGTTTAATGTATTCAACATCAGCCAGGAACATACCCACTACGGCAAAGCCAATTAAGTATATCACTGAGAGAAGGGCTGTTGCAATTGGATCAAGAAAGTAGA-CAACTGATAAGAA-GCATGCCAAATAGATGGTGTGCAGTG-TCTGAATAGGTGCAATA
>primer_2ndB_ASV-529
CCTCCAGCAGAAGCACAGGAC-TGTAAAGA-TAATTGGTGGTACTCCAAATAAATCACACAACCAATGGAATGAAAAGATCATAGCTAGAGAAAGCACTGCTCTGAGTTGTTTGATGTACTCTACATCGGACATAAACATACCTATCACTGAAAATCCAATTAGATACACCAGGGAAATGAGTGCTGCTGCAATTGGGTCACACCAGTAGA-TGACTGATAGTGC-GCATGCCACATAGATGGTATGTGGAG-TCTGAATAGGTGCAATA
>primer_2ndB_ASV-540
CCTCCAGCAGAAGCAGAAGGC-TGTTAAGA-TTATTGGTGGAAACCCTAAAAGTTCACACACCCAGTGTGTTGCAAACACAACAGTTAGTGATAAGACAGCTCTAAGTTGTTTGATGTATTCAACATCAGCCAGAAACATGCCTACTACAGCAAAGCCAATCAGGTACATCACCGAGAGAAGGGCTGCTGCGATTGGATCAAAAAAATAGA-CAACTGACAAAAA-GCATGTCAAATAGATGGTGTGTAGTG-TCTGAATAGGTGCAATA
>primer_2ndB_ASV-568
CCTCCAGCAGAAGCAGAAAGC-TGTTAAAA-TTATTGGTGGGAACCCTAAAAGTTCACACACCCAGTGTGTTGCAAACACAACAGTTATTGAAAAGACAGCTCTAAGTTGTTTAATATATTCAACATCAGCCAGAAACATGCCTACTACAGCAAAGCCAATCAGGTACATCACCGAGAGAAGGGCTGCTGCAATTGGGTCAAAGAAATAGA-CAACTGACAAAAA-GCATGTCAAATAGATGGTGTGTAGTG-TCTGAATAGGTGCAATA
>primer_2ndB_ASV-579
CCTC-AGCAGAA-CAGAAGGC-TGTTAGA--TTATTGGTGGGAACCT-AAGATTTC-CACACCCAATGTGTTGCAAAGACAACAGTTAATGAAAAAACAGCTCTAAGTTGTTTAATGTATTCAACATCAGCCAGAAACATGCCTACTACAGCGAAGCCAATCAAGTACATTACTGAGAGAAGGGCTGTTGCAATTGGATCAAGGAAATAGA-CAACTGATAAAAA-GCATGCTAAATAAATGGTATGTATGG-TCTGAATAGGTGCAATA
>primer_2ndB_ASV-594
CCTCCAGCAGAAGCAGAAGGC-TGTTAAAA-TTATTGGTGGAAACCCTAAGAGCTCACACACCCAGTGTGTTGCGAACACAACAGTTAATGATAAGACAGCTCTAAGTTGTTTAATGTATTCAACATCAGCCAGGAACATACCCACTACAGCAAAGCCAATTAAGTACATCACTGAGAGAAGGGCTGTTGCAATTGGATCAAGAAAGTAGA-CAACTGATAAGAA-GCATGCCAAATAGATAGTGTGCAGTG-TCTGAATAGGTGCAATA
>primer_2ndB_ASV-614
GCCTCCACAAAAGCAGAAGGC-TGTTAGGA-TTATTGGTGGAAACCCCAATAACTCACACACCCAATGTGTTGCAAACACAATGGTTAATGAGAGAACGGCCCTGAGTTGCTTGATATATTCAACATCAGCCATGAACATACCCACTACGGCAAAGCCAATCAAGTACATCACTGAGAGAAGTGCTGTTGCAATTGGATCAAGGAAGTAGA-CAATTGACAAGAT-GCATGCCAAATAGATAGTATGCAATG-TCTGAATAGGTGCAATA
>primer_2ndB_ASV-631
CCTCCAACAGAAACAGAAGGC-TGTTAGAA-TTATTGGTGGAAACCCCAAGAGTTCACACACCCAATGTGTTGCAAAAACAACAGTTAATGATAAAACAGCTCTAAGTTGTTTAATGTATTCAACATCAGCCAGAAACATGCCTACTACAGCGAAGCCAATCAGGTACATTACTGAGAGAAGGGCTGTTGCAATTGGATCAAGGAAATAGA-CAACTGATAAAAA-GCATGCCAAATAGATGGTATGTAGTG-TCTGAATAGGTGCAATA
>primer_2ndB_ASV-638
CCTCCAGCAGAAGCAGAAGGC-TGTTAAGA-TTATTGGTGGAAACCCCAAAAGTTCACACACCCAGTGTGTTGCAAACACAACAGTTAGTGAAAAGACAGCTCTAAGTTGTTTAATATATTCAACATCAGCCAGAAACATGCCTACTACGGCAAAGCCAATCAGGTACATCACCGAGAGAAGGGCTGCTGCAATTGGATCAAAGAAATAGA-CAACTGACAAGAA-GCATGTCAAATAGATGGTGTGTACTG-TCTGAATAGGTGCAATA
>primer_2ndB_ASV-647
CCTCCAACAAAAGCAGAAGGC-TGTTAAAA-TTATTGGTGGAAACCCCAATAACTCACACACCCAATGTGTTGCAAACACAACGGTTAATGAGAGAACGGCTCTGAGTTGCTTAATATATTCAACATCAGCCATGAACATACCCACTACTGCAAAGCCAATCAAGTACATCACTGAGAGAAGTGCTGTTGCAATTGGATCAAGGAAGTAGA-CAATTGACAAAAA-GCATGCCAAGTAGATAGTATGCAGTG-TCTGAATAGGTGCAATA
>primer_2ndB_ASV-649
CCTCCCGCAGAAACCGA-GGC-TGTTAAAA-TTATTGGTGGAAACCCTAAAAGTTCAC-CACCCCGTGTGTT-CAAATACAACAGTTAATGAAAAGACTG-TCTAAATTTTTTAATATATTTCACATCCACACAAAACATGCCTACTACGGCAAAACCAATCAAGTACATCACCGAAATGAGGGCTGCTGCAATTGGATCAAAAAAATAAA-CAACTGACAAGAA-CCACTGCCAATAAATGGTATGGAGTG-TCCGAATAAGGGCCATA
>primer_2ndB_ASV-651
CCTCCAGCAGAAGCAGAAGGC-TGTTAAGA-TTATTGGTGGAAACCCTAAAAGTTCACACACCCAGTGTGTTGCAAACACAACAGTTAGTGAAAAGACAGCTCTAAGTTGTTTAATGTATTCAACATCAGCCAGAAACATGCCTACTACGGCAAAGCCAATCAAGTACATCACCGAGAGAAGGGCTGCTGCAATTGGATCAAAGAAATAGA-CAACTGACAAGAA-GCATGTCAAATAGATGGTGTGTAGTG-TCTGAATAGGTGCAATA
>primer_2ndB_ASV-653
CCTCCAGCAGAAGCAGAAGGC-TGTTAAGA-TTATTGGTGGAAACCCTAAAAGTTCACACACCCAGTGTGTTGCAAACACAACAGTTAGTGAAAAGACAGCTCTAAGTTGTTTAATGTATTCAACATCAGCCAGAAACATGCCTACTACGGCAAAGCCAATCAGGTACATCACCGAGAGAAGGGCTGCTGCAATTGGATCAAAGAAATAGA-CAACTGACAAGAA-GCATGTCAAATAGATGGTGTGTAGTG-TCTGAATAGGTGCAATA
>primer_2ndB_ASV-654
CATCCA-CAAAAGCAGAAGGC-TGTTAAAAATTATTGGTGGAA-CCCCAATAACTCACACACCCAATGTGTTGCAAACACAACGGTTAATGAGAGAACGGCTCTGAGTTGCTTAATATATTCAACATCAGCCATGAACATACCCACTACTGCAAAGCCAATCAAGTACATCACTGAGAGAAGTGCTGTTGCAATTGGATCAAGGAAGTAGA-CAATTGACAAAAA-GCATGCCAAGTAGATAGTATGCAGTG-TCTGAATAGGTGCAATA
>primer_2ndB_ASV-657
CCTCCAACAAAAACAGAAGGC-TGTTAAGA-TTATTGGTGGAAATCCTAAAAGTTCACACACCCAATGTGTTGCAAACACAACAGTTAATGATAAGACAGCTCTAAGTTGTTTAATGTATTCAACATCAGCCAGGAACATGCCTACTACGGCAAAGCCGATCAGGTACATCACTGAAAGAAGGGCTGTTGCAATTGGATCAAGAAAATAGA-TAACTGATAAAAT-GCATGCCAAGTAGATGGTGTGTAGTG-TCTGAATAGGTGCAATA
>primer_2ndB_ASV-688
CCTCCAGCAGAAGCAGAAGGC-TGTTAAGA-TTATTGGTGGAAACCCTAAAAGTTCACACACCCAGTGTGTTGCAAACACAACAGTTAGTGAAAAGACAGCTCTAAGTTGTTTAATGTATTCAACATCAGCCAGAAACATGCCTACTACGGCAAAGCCAATCAGGTACATCACCGAGAGAAGGGCTGCTGCAATTGGATCAAAGAAATAGA-CAACTGACAAGAA-GCATGTCAAATAGATGGTGTGTAGTG-TCTGAATAGGTGCAATA
>primer_2ndB_ASV-685
CCTCCAGCAGAAGCAAAAGGC-TGTTAGGA-TTATTGGTGGAAATCCTAAAAGTTCACACACCCAGTGTGTTGCGAACACAACAGTTAATGATAAAACAGCTCTAAGTTGTTTAATGTATTCAACATCAGCCAGGAACATACCCACTACAGCAAAGCCAATTAAGTACATCACTGAGAGAAGGGCTGTTGCAATCGGATCAAAAAAGTAGA-CAACTGATAAAAG-GCATGCCAAATAGATGGTATGTAGTG-TCTGAATAGGTGCAATA
>primer_2ndB_ASV-705
CCTCCAACAAAAGCAGAAGGC-TGTCAGGA-TTATTGGTGGAAACCCCAACAACTCACACACCCAATGTGTTGCAAACACAACGGTTAATGAGAGAACGGCTCTAAGTTGTTTAATATATTCAACATCAGCCATGAACATACCCACTACGGCAAAGCCAATCAAGTACATCACTGAGAGAAGTGCTGTTGCAATTGGGTCAAGGAAGTAGA-CAATTGACAAGAA-GCATGCCAGGTAGATAGTATGCAATG-TCTGAATAGGTGCAATA
>primer_2ndB_ASV-706
CCTCCAGCAGAAGCAGAAGGC-TGTTAAGA-TTATTGGTGGAAACCCTAAAAGTTCACACACCCAGTGTGTTGCAAACACAACAGTTAATGAAAAGACAGCTCTAAGTTGTTTAATATATTCAACATCAGCCAGAAACATGCCTACTACGGCAAAGCCAATCAGGTACATCACCGAGAGAAGGGCTGCTGCAATTGGATCAAAGAAATAAA-CAACTGACAAAAA-GCATGTCAAATAGATGGTGTGTAATG-TCTGAATAGGTGCAATA
>primer_2ndB_ASV-721
CCTCCAACAGAAGCAGAAGGC-TGTTAGGA-TTATTGGTGGAAATCCTAAGAGTTCACACACCCAGTGTGTTGCGAACACAACAGTTAATGATAAGACAGCTCTAAGTTGTTTAATGTATTCAACATCAGCCAGGAACATACCCACTACGGCAAAGCCAATTAAGTACATCACTGAGAGAAGGGCTGTTGCAATTGGATCAAGAAAGTAGA-CAACTGATAAGAA-GCATGCCAAATAGATGGTGTGCAGTG-TCTGAATAGGTGCAATA
>primer_2ndB_ASV-792
CCTCCAACAAAAGCAGAAGGC-TGTTAGGA-TTATTGGTGGAAACCCCAATAACTCACACACCCAATGTGTTGCAAACACAATGGTTAATGAGAGAACGGCTCTAAGTTGCTTGATATATTCAACATCAGCCATGAACATACCCACTACGGCAAAGCCAATCAAGTACATCACTGAGAGAAGTGCTGTTGCAATTGGATCAAGGAAATAGA-CAACTGACAAGAA-GCATGCCAAGTAGATAGTATGTAGTG-TCTGAATAGGTGCAATA
>primer_C_1st_boca-498
GTT-AGATACCTTACAGAGATGC-GAGGAGCAGT-TCATATGCACTAAGGAAGAGCTGACTATGTTACATCCAGACATAGTGATCATGTTC-GAGAGCACGCCTAGCGGGTCTCGAACGCTAGACGAGATGCTCGAGATGCCT
>primer_C_1st_boca-501
GCT-AGATACCTTGCAGAGGTGC-GAGGAGCAGT-TCATCTGCACTAAAGAGGAGCTGACCATGTTACATCCTGATATAGTAATCATGTTC-GAGAGCACACCGAGTGGTTCCAGGACACTCGACGAGATGCTCGAGATGCCT
>primer_C_1st_boca-507
GTT-AGATACCTTACAGAGGTGC-GAGGAGCAGT-TCATCTGCACTAAGGAGGAGCTGACTATGCTCCATCCTGATGTGGTGATCATGTTC-GAGAGCACGCCTAGCGGGTCGAGGACGCTAGACGAGGTGCTCGAGATGCCT
>primer_C_1st_boca-510
GCT-AGATACACTTCAAAGATGC-GAGGAAGAAT-TTATCTGTACTAGAGAGGATCTCACTATGCTTCATCCAGATATTGTCATTATGTTT-GAAAGCTCTCCGAGCGGCTCTAAGACGCTCGACGAGGTGCTCGAGATGCCT
>primer_C_1st_boca-512
GTT-AGATACTCTACAGAGGTGC-GAGGAGCAGT-TCATCTGCACTAAGGAAGAGCTGACTATGTTACATCCAGACATAGTGATCATGTTC-GAGAGCACGCCTAGCGGGTCTCGGACGCTAGACGAGGTTCTCGAGATGCCT
>primer_C_1st_boca-514
GTT-AGATACTCTACAGAGGTGC-GAGGAGCAGT-TCATCTGCACCAAAGAGGAGCTGACTATGCTCCATCCAGACATAGTGATCATGTTC-GAGAGCACGCCTAGCGGGTCTCGGACGCTAGACGAGATGCTCGAGATGCCT
>primer_C_1st_boca-515
GAT-AGATACACTACAGAGATGC-GAGGATGAGC-ACATCTGCACTAAAGAGGAGCTGACCATGCTACATCCAGATCTGGTGATTATGTTT-GAGAGCTCACCGGGTGGCTCTCGGACGCTAGACGAGGTTCTCGAGATGCCT
>primer_C_1st_boca-516
GTT-AGATACTCTACAGAGGTGC-GAGGAGCAGT-TCATCTGCACTAAGGAAGAGCTGACTATGTTACATCCAGACATAGTGATCATGTTC-GAGAGCACGCCTAGCGGGTCTCGGACGCTAGACGAGATGCTCGAGATGCCT
>primer_C_1st_boca-518
GTT-AAATACTCTGCAAAGATGT-CANGAGGAGT-TTATCTGTACCAAGGAAGAGTTAACGATGCTGCATCCAGATCTAGTCATTATGTTT-GAGAGTACTCCGAGCGGGTCTCGAACGCTCGAAAAGATGCTCGAGATGCCT
>primer_C_1st_boca-519
GCT-AGATACACTTCAGAGATGC-GAGGAAGAAT-TTATCTGTACTAGAGAGGATCTCACTATGCTTCATCCAGATATTGTCATTATGTTT-GAAAGCTCTCCGAGCGGCTCTAAGACACTCGACGAGGTTCTCGAGATGCCT
>primer_C_1st_boca-521
GAT-AGATACACTACAGAGATGC-CAGGATGAAT-ACATCTGCACTAAGGAGGAGCTAACTATGCTACATCCAGATCTGGTGATTATGTTT-GAGAGCTCGCCGGGCGGCTCTCGAACGCTCGACGAGGTGCTCGAGATGCCT
>primer_C_1st_boca-522
GCT-AGATACACTTCAAAGATGC-GAGGAAGAAT-TTATCTGTACTAGAGAGGATCTCACTATGCTTCATCCAGATATTGTCATTATGTTT-GAAAGCTCTCCGAGCGGCTCTAAGACGCTCGACGAGGTGCTCGAGATGCCT
>primer_C_1st_boca-525
GTT-AGATACTCTGCAGAGGTGC-GAGGAGCAGT-TCATCTGCACTAAGGAGGAGCTGACTATGCTTCATCCTGATGTAGTGATCATGTTC-GAGAGCACGCCTAGCGGATCGAGAACGCTAGACGAGATGCTCGAGATGCCT
>primer_C_1st_boca-529
GAT-AGATACACTGCAGAGATGC-GAGGATGAGC-ACATCTGCACTAAAGAGGAGCTAACTATGCTACATCCAGATCTGGTGATTATGTTT-GAGAGCTCTCCGGGCGGCTCTCGAACGCTCGACGAGGTGCTCGAGATGCCT
>primer_C_1st_boca-532
GAT-AGATACACTGCAGAGATGC-GAGGATGAAC-ACATCTGCACTAAAGAGGAGCTAACTATGCTACATCCAGATCTAGTGATTATGTTT-GAAAGCTCGCCGGGCGGCTCTCGAACGCTTGACGAGATGCTCGAGATGCCT
>primer_C_1st_boca-533
GTT-AGATACTCTACAGAGGTGC-GAGGAGCAGT-TCATCTGTACTAAGGAGGAGCTGACCATGTTACATCCAGACATAGTGATCATGTTC-GAGAGCACGCCTAGCGGGTCTCGGACGCTAGACGAGATGCTCGAGATGCCT
>primer_C_1st_boca-535
GAT-AGATACACTACAGAGATGC-GAGGATGAAC-ACATCTGCACTAAAGAGGAGCTAACTATGCTACATCCAGATCTGGTGATTATGTTT-GAGAGCTCGCCAGGCGGCTCTCGAACGCTAGACGAGGTGCTCGAGATGCCT
>primer_C_1st_boca-537
GTT-AGATACTCTACAGAGGTGC-GAGGAGCAGT-TCATCTGCACTAAGGAGGAGCTGACTATGCTTCATCCTGACGTAGTGATCATGTTC-GAGAGCACGCCTAGCGGGTCTCGGACGCTAGACGAGGTGCTCGAGATGCCT
>primer_C_1st_boca-544
GTT-AGATACTCTACAGAGGTGC-GAGGAGCAGT-TCATCTGCACCAAGGAGGAGCTGACTATGCTTCATCCTGATGTAGTGATCATGTTC-GAGAGCACGCCTAGCGGATCTCGGACGCTAGACGAGATGCTCGAGATGCCT
>primer_C_1st_boca-547
GAT-AGATACACTGCAGAGATGC-CAGGATGA-C-ACATCTGCACTAAAGAGGAACTGACTATGCTTCATCCATATCTAGTGATTATGTTT-GAAAGCTCTCCAGGCGGCTCTCGAACGCTTTACGAAGTTCTCGAGATGCCT
>primer_C_1st_boca-549
GTT-AGATACTCTACAGAGGTGC-GAGGAGCAGT-TCATCTGCACCAAGGAGGAGCTGACTATGTTACATCCTGACATAGTGATCATGTTC-GAGAGCACGCCTAGCGGGTCTCGGACGCTAGACGAGGTGCTCGAGATGCCT
>primer_C_1st_boca-553
GAT-AGATACACTGCAGAGATGC-GAGGATGAAC-ACATCTGCACTAAAGAGGAACTGACTATGCTTCATCCAGATCTAGTAATTATGTTT-GAGAGCTCTCCAGGCGGCTCTCGAACACTCGACGAGGTGCTCGAGATGCCT
>primer_C_1st_boca-556
GTT-AGATACCTTACAGAGGTGC-GAGGAGCAGT-TCATCTGCACTAAGGAGGAGCTGACTATGCTCCATCCTGATGTGGTGATCATGTTC-GAGAGCACGCCTAGCGGGTCGAGGACGCTAGACGAGATGCTCGAGATGCCT
>primer_C_1st_boca-557
GTT-AGATACTCTACAGAGGTGC-GAGGAGCAGT-TCATCTGCACCAAGGAGGAGCTGACTATGTTACATCCTGACATAGTGATCATGTTC-GAGAGCACGCCTAGCGGGTCTCGGACGCTAGACGAGATGCTCGAGATGCCT
>primer_C_1st_boca-558
GTT-AGATACTCTACAGAGGTGC-GAGGAGCAGT-TCATCTGCACCAAGGAGGAGCTGACTATGTTACATCCTGACATAGTGATCATGTTC-GAGAGCACGCCTAGCGGGTCTCGGACGCTAGACGAGATGCTCGAGATGCCT
>primer_C_1st_boca-559
GAT-TGATACACTACAAAAATGC-GAGGATGAGC-TCATCTGCACTAAAGAGGAGCTCACTATGCTTCATCCAGATCTGGTGATTATGTTT-GAAAGCTCGCCGGGTGGCTCTCGAACACTCGACAAGATTCTCGAGATGCCT
>primer_C_1st_boca-568
GGT-AAATTC-CCCAGAAGATGG-GAAGGAGAAT-TTAACCGGCCTAAAGAGGA-CTGAC-ATGCTTCATCCAGATATTGT-GTTATGTTTTGAGAGCTCTCCGAGCGGCTCTC-GACGCTCGACGAGATGCTCGAGATGCCT
>primer_C_1st_boca-569
GTT-AGATACCTTGCAAAGATGC-GAGGATGAA--TTCTCTGCACTAAAGAGGAGCTGACTATGCT-CATCCTGA-CTGGTGATTATGTTT-GAGAGCTCGC-GGGTGGCTCTCGGACGCTCGACGAGATGCTCGAGATGCCT
>primer_C_1st_boca-570
GTT-AGATACACTGCAAAGATGC-GAGGATGAACATCATCTGCACTAAAGAGGAGCTGACTATGCTACATCCAGATCTGGTGATTATGTTC-GAGAGCTCACCGGGCGGGTCTCGAACGCTCGACGAGATGCTCGAGATGCCT
>primer_C_1st_boca-578
GCT-GGATACACTGCAGAGGTGC-GAGGAGCAGT-TCATCTGCACTAAGGAGGAGCTGACTATGTTACATCCAGACATAGTGATCATGTTC-GAGAGCACGCCTAGCGGGTCTCGGACGCTAGACGAGATGCTCGAGATGCCT
>primer_C_1st_boca-580
GTT-AGATACACTGCATAGATGT-CAGGAGGAGT-TTATCCGTACCAAAGAGGAGCTAACTATGCTGCATCCAGATCTAGTGATTATGTTT-GAGAGTACTCCGAGTGGGTCTCGAACGCTCGACGAGATGCTCGAGATGCCT
>primer_C_1st_boca-581
GAT-AGATACCTTGCAGAGATGC-GATGAGCAGT-TCATCTGCACTAAAGAGGAGCTGACTATGCTACATCCAAATCTGGTGATTATGTTT-GAGAGCTCGCCGGGTGGGTCTCGGACGCTCGACGAGGTGCTCGAGATGCCT
>primer_C_1st_boca-582
GTT-AGATACTCTACAGAGGTGC-GAGGAGCAGT-TCATCTGTACTAAGGAGGAACTGACTATGTTACATCCAGACATAGTGATCATGTTC-GAGAGCACGCCTAGCGGGTCTCGGACGCTAGACGAGATGCTCGAGATGCCT
>primer_C_1st_boca-585
GAT-AGATACACTGCAGAGATGC-GAGGA-GAGC-ACATCTGCACTAAAGAGGAGCTGACTATGCTACATCCTGATCTAGTGATTATGTTT-GAGAGCTCGCCGGGCGGCTCTCGGACGCTCGACGAGATTCTCGAGATGCCT
>primer_C_1st_boca-586
GTT-AGATACCTTGCAGAGGTGC-GAGGAGCAGT-TCATCTGCACTAAAGAGGAGCTGACTATGTTACATCCAGACATAGTGATCATGTTC-GAGAGCACGCCTAGCGGGTCTCGGACGCTAGACGAGGTTCTCGAGATGCCT
>primer_C_1st_boca-587
GAT-AGATACACTACAGAGATGC-GAGGATGAGC-ACATCTGCACTAAAGAGGAGCTGACTATGCTACATCCAGATCTAGTGATTATGTTT-GAGAGCTCACCAGGTGGCTCTCGGACGCTCGACGAGATTCTCGAGATGCCT
>primer_C_1st_boca-590
GTT-AGATACTCTACAGAGGTGC-GAGGAGCAGT-TCATCTGTACTAAGGAGGAACTGACTATGTTACATCCAGACATAGTGATCATGTTC-GAGAGCACGCCTAGCGGGTCTCGGACGCTAGACGAGATTCTCGAGATGCCT
>primer_C_1st_boca-591
GTT-AGATACCTTGCAGAGGTGC-GAGGAGCAGT-TCATCTGCACTAAAGAGGAGCTGACTATGTTACATCCAGACATAGTGATCATGTTC-GAGAGCACGCCTAGCGGGTCTCGGACGCTAGACGAGGTGCTCGAGATGCAT
>primer_C_1st_boca-630
GAT-TGATACACTACAGAGATGC-GAGGATGAAC-TCATCTGCACTAAAGAGGAACTGACTATGCTACATCCAGATCTAGTGATTATGTTT-GAGAGCTCTCCGGGCGGCTCTCGGACGCTAGACGAGGTGCTCGAGATGCCT
>primer_C_1st_boca-632
GTT-AGATACACTACAGAGGTGC-GAGGATGAGT-TCATCTGCACTAAAGAGGAGCTGACTATGCTACATCCTGATGTGGTGATCATGTTC-GAGAGCTCGCCTAGCGGATCTCGGACGCTAGACGAGGTGCTCGAGATGCCT
>primer_C_1st_boca-633
GTT-AGATACCCTACAGAGGTGC-GAGGAGCAGT-TCATCTGCACTAAAGAGGAGCTGACTATGTTACATCCTGACCTAGTGATCATGTTC-GAGAGCACGCCTAGCGGGTCTCGGACGCTAGACGAGATGCTCGAGATGCCT
>primer_C_1st_boca-640
GTT-AGATACTCTACAGAGGTGC-GAGGAGCAGT-TCATCTGCACTAAAGAGGAGCTGACTATGTTACATCCAGACATAGTGATCATGTTC-GAGAGCACGCCTAGCGGGTCTCGGACGCTAGACGAGGTGCTCGAGATGCAT
>primer_C_1st_boca-661
GTT-AGATACTCTACAGAGGTGC-GAGGAGCAGT-TCATCTGCACTAAAGAGGAGCTGACTATGTTACATCCTGACATAGTGATCATGTTC-GAGAGCACGCCTAGCGGGTCTCGGACGCTAGACGAGGTGCTCGAGATGCAT
>primer_C_1st_boca-662
GTT-AGATACACTACAGAGGTGC-GAGGAGCAGT-TCATCTGCACCAAGGAGGAGCTGACTATGCTCCATCCTGACATAGTGATCATGTTC-GAGAGCACGCCTAGCGGGTCTCGAACGCTAGACGAGGTGCTCGAGATGCCT
>primer_C_1st_boca-663
GTT-AGATACTCTACAGAGGTGC-GAGGAGCAGT-TCATCTGTACTAAGGAGGAGCTGACTATGCTTCATCCTGATGTAGTGATCATGTTC-GAGAGCACGCCTAGCGGGTCGAGGACGCTAGACGAGGTTCTCGAGATGCCT
>primer_C_1st_boca-665
GTT-AGATACTCTACAGAGGTGC-GAGGAGCAGT-TTATCTGCACTAAGGAGGAGCTGACTATGCTACATCCTGATGTGGTGATCATGTTC-GAAAGCACACCTAGTGGGTCGAGAACGCTAGACGAGATTCTCGAGATGCCT
>primer_C_1st_boca-668
GAT-AGATACACTGCAGAGATGC-GAGGATGAGC-ACATCTGCACTAAAGAGGAGCTGACTATGCTACATCCAGATCTGGTGATTATGTTT-GAGAGCTCGCCGGGCGGCTCTCGGACGCTAGACGAGGTGCTCGAGATGCCT
>primer_C_1st_boca-674
GTT-AGATACACTGCAGAGATGT-CAGGAAGAGT-TTATCTGTACCAAGGAGGAGCTGACTATGCTGCATCCAGATCTAGTGATTATGTTT-GAGAGTACTCCAAGCGGGTCTCGAACCCTGGACGAGGTGCTCGAGATGCCT
>primer_C_1st_boca-676
GTT-AGATACACTGCAGAGATGT-CAGGAAGAGT-TTATCTGTACCAAGGAGGAGCTGACGATGCTGCATCCAGATCTAGTCATTATGTTT-GAGAGTACTCCGAGCGGGTCTCGAACCCTGGACGAGGTGCTCGAGATGCCT
>primer_C_1st_boca-680
GAT-AGATACTCTGCAGAGATGC-GAGGATGAGC-ACATCTGCACTAAAGAGGAGCTGACTATGCTACATCCTGATCTGGTGATTATGTTT-GAGAGCTCACCGGGTGGCTCTCGGACGCTAGACGAGATGCTCGAGATGCCT
>primer_C_1st_boca-682
GAT-AGATACACTGCAGAGATGC-GAGGATGAAC-ACATCTGCACTAAAGAGGAGCTAACTATGCTACATCCAGATCTGGTGATTATGTTT-GAGAGCTCGCCGGGCGGCTCTCGAACGCTAGACGAGATGCTCGAGATGCCT
>primer_C_1st_boca-683
GTT-AGATACTCTGCAGAGATGT-CAGGAGGAGT-TTATCTGTACCAAGGAAGAGTTAACTATGTTACATCCAGATCTAGTGATTATGTTT-GAGAGCACTCCGAGCGGGTCTCGAACGCTTGAAGAGATGCTCCTGACGCTT
>primer_C_1st_boca-684
GAT-TGATACACTGCAGAGATGC-GAGGATGAAC-ACATTTGCACTAAAGAGGAGCTGACTATGCTACATCCAGATCTGGTGATTATGTTT-GAGAGCTCGCCGGGTGGCTCTCGAACGCTCGACGAGATGCTCGAGATGCCT
>primer_C_1st_boca-688
GTT-AGATACCTTACAGAGGTGC-GAGGAGCAGT-TCATCTGCACTAAAGAGGAGCTGACTATGTTACATCCTGACATAGTGATCATGTTC-GAGAGCACGCCTAGCGGGTCTCGGACGCTAGACGAGATGCTCGAGATGCCT
>primer_C_1st_boca-689
GAT-AGATACTCTACAGAGATGC-GAGGATGAGC-ACATCTGCACTAAAGAGGAGCTGACTATGCTACATCCAGATCTAGTGATTATGTTT-GAGAGCTCACCAGGTGGCTCTCGGACGCTAGACGAGATTCTCGAGATGCCT
>primer_C_1st_boca-690
GTT-AGATACTCTACAGAGATGT-GAGGAAGAAT-TTATCTGTACCAAGGAGGATCTAACAATCATGCATCCAGATCTCGTCATTATGTTT-GAGAGCTCTCCGGCCGGGTCTCGAACCCTCGACGAGATGCTCGAGATGCCT
>primer_C_1st_boca-691
GAT-ACATACTCTTACGTGATGCTCAAGATGAAC-ACTTCTGGTCTACACAGGAACTGACGATGCGACATCCATATCTGGTGATTATGTTT-GAGAGCTCTCCGGGCGGCTCTCGCACGCTCGACTAAATTCTCGAGATGCCT
>primer_C_1st_boca-692
GAT-AGATACACTACAGAGATGC-GAGGATGAAC-ACATCTGCACTAAAGAGGAGCTAACTATGCTACATCCAGATCTGGTGATTATGTTT-GAGAGCTCACCGGGCGGCTCTCGAACGCTAGACGAGGTTCTCGAGATGCCT
>primer_C_1st_boca-705
GTT-AGATACTCTACAGAGATGC-GAGGATCAGC-TCATCTGCACTAAAGAGGAGCTGACTATGCTACATCCAGATCTAGTGATTATGTTC-GAGAGCTCGCCTAGCGGGTCTCGGACGCTAGACGAGATGCTCGAGATGCCT
>primer_C_1st_boca-709
GAT-AGATACACTACNNAGATGC-GAGGATGAAC-ACATCTGCACTAAAGAGGAGCTGACTATGCTACATCCAGATCTGGTGATTATGTTT-GAAAGCTCACCGGGTGGCTCTCGAACGCTCGACGAGGTTCTCGAGATGCCT
>primer_C_1st_boca-717
GATATGATACACTACAGAGATGC-GAGGATGAGC-ACATCTGCACTAAAGAGGAGCTGACTATGCTACATCCAGATCTGGTGATTATGTTT-GAGAGCTCACCGGGTGGCTCTCGAACGCTAGACGAGATGCTCGAGATGCCT
>primer_C_1st_boca-721
GTT-AGATACTCTACAGAGGTGC-GAGGAGCAGT-TCATCTGCACTAAAGAGGAGCTGACTATGTTACATCCTGATATAGTGATCATGTTC-GAGAGCACGCCTAGCGGGTCTCGGACACTAGACGAGATGCTCGAGATGCCT
>primer_C_1st_boca-725
GAT-AGATACACTACAGAGATGC-GAGGATGAGC-ACATCTGCACTAAAGAGGAGCTGACTATGCTACATCCAGATCTAGTGATTATGTTT-GAGAGCTCACCGGGTGGCTCTCGGACGCTAGACGAGATGCTCGAGATGCCT
>primer_C_1st_boca-731
GAT-TGATACACTACAGAGATGC-GAGGATGAGC-ACATCTGCACTAAAGAGGAGCTGACTATGCTACATCCAGATCTAGTGATTATGTTT-GAGAGCTCACCGGGTGGCTCTCGGACGCTAGACGAGATTCTCGAGATGCCT
>primer_C_1st_boca-732
GTT-AGATACTCTACAGAGGTGC-GAGGAGCAGT-TCATCTGCACCAAAGAGGAGCTGACCATGTTACATCCTGACATAGTGATCATGTTC-GAGAGCACACCGAGTGGTTCCAGGACACTCGACGAGATGCTCGAGATGCCT
>primer_C_1st_boca-742
GAT-TGATACACTACAGAGATGC-GAGGATGAGC-ACATCTGCACTAAAGAGGAACTAACTATGCTACATCCAGATCTGGTAATTATGTTT-GAGAGCTCACCGGGTGGCTCTCGAACGCTAGACGAGATGCTCGAGATGCCT
>primer_C_1st_boca-750
GAT-AGATACACTACAGAGATGC-GAGGATGAGC-ACATCTGCACTAAAGAGGAGCTGACTATGCTACATCCAGATCTAGTGATTATGTTT-GAGAGCTCACCAGGTGGTTCTCGGACGCTAGACGAGATGCTCGAGATGCCT
>primer_C_1st_boca-753
GAT-AGATACACTACAGAGATGC-GAGGATGAGC-ACATCTGCACTAAAGAGGAGCTGACTATGCTACATCCAGATCTAGTGATTATGTTT-GAGAGCTCACCAGGTGGTTCTCGGACGCTAGACGAGGTGCTCGAGATGCCT
>primer_C_1st_boca-758
GTT-AGATACTCTACAGAGGTGC-GAGGAGCAGT-TCATCTGCACTAAAGAGGAGCTGACTATGTTACATCCTGACATAGTGATCATGTTC-GAGAGCACGCCTAGCGGGTCTCGGACGCTAGACGAGATTCTCGAGATGCCT
>primer_C_1st_boca-792
GAT-AGATACACTGCAGAGATGC-GAGGATGAAC-ACATCTGCACTAAAGAGGAGCTGACTATGCTACATCCAGATCTGGTGATTATGTTT-GAGAGCTCACCGGGCGGCTCTCGAACGCTCGACGAGGTGCTCGAGATGCCT
>primer_C_1st_boca-793
GTT-AGATACTCTACAGAGGTGC-GAGGAGCAGT-TCATCTGCACTAAGGAAGAGCTGACTATGTTACATCCAGACATAGTGATCATGTTC-GAGAGCACGCCTAGCGGGTCTCGGACGCTAGACGAGATTCTCGAGATGCCT
>primer_2ndC_boca-498
TG-TTAGATACTT-CTACAGAGAGTGCGAGGA--GCAGTT--CATACTGCACTAAGGAAGAGCTGACTATGTTACATCCAGA-CATAGTGATCATGTTCGAGAGCACGCCTAGCGGGTCTCGAACGCTCGACGAGG----
>primer_2ndC_boca-514
TG-TTAGATACT--CTACAGAG-GTGCGAGGA--GCAGTT--CAT-CTGCACCAAAGAGGAGCTGACTATGCTCCATCCAGA-CATAGTGATCATGTTCGAGAGCACGCCTAGCGGGTCTCGAACGCTCGACGAGGTAA-
>primer_2ndC_boca-515
TG-ATAGATACA--CTACAGAGA-TGCGAGGA--TGAGCA--CAT-CTGCACTAAAGAGGAGCTGACCATGCTACATCCA-GATCTGGTGATTATGTTTGAGAGCTCACCGGGTGGCTCTCGAACGCTCGACGAGGTAA-
>primer_2ndC_boca-518
TG-TTAGATACT--CTGCAGAG-ATGTCAGGA--GGAGTT--TAT-CTGTACCAAGGAAGAGTTAACGATGCTGCATCCAGA-TCTAGTCATTATGTTTGAGAGTACTCCGAGCGGGTCTCGAACGCTCGACGAGGTAA-
>primer_2ndC_boca-529
TGTATAGATACT--CTGCAGAGA-TGCCAGGA--TGAGCT--CAT-CTGCACTAAAGAGGAGCTAACTATGCTGCATCCA-GATCTGGTGATTATGTTTGAGAGCTCTCCGGGCGGGTCTCGAACGCTCGACGAGGTA--
>primer_2ndC_boca-532
TG-TTAGATACT--CTACAGAG-GTGCGAGGA--GCAGTT--CAT-CTGTACTAAGGAGGAGCTGACCATGTTACATCCAGA-CATAGTGATCATGTTCGAGAGCACGCCTAGCGGGTCTCGAACGCTCGACGAGGT---
>primer_2ndC_boca-533
TG-ATAGATACA--CTGCAGAGA-TGCGAGGA--TGAACA--CAT-CTGCACTAAAGAGGAGCTAACTATGCTACATCCA-GATCTAGTGATTATGTTTGAAAGCTCGCCGGGCGGCTCTCGAACGCTCGACGAGGTAA-
>primer_2ndC_boca-535
TG-ATAGATACA--CTACAGAGA-TGCGAGGA--TGAACA--CAT-CTGCACTAAAGAGGAGCTAACTATGCTACATCCA-GATCTGGTGATTATGTTTGAGAGCTCGCCAGGCGGCTCTCGAACGCTCGACGAGGTAA-
>primer_2ndC_boca-537
TG-TTAGATACT--CTACAGAG-GTGCGAGGA--GCAGTT--CAT-CTGCACTAAGGAGGAGCTGACTATGCTTCATCCTGA-CGTACTGATCATGTTCGAGAGCACGCCTAGCGGGTCTCGAACGCTCGACGAGGTAA-
>primer_2ndC_boca-547
TG-TTAGATACT--CTGCAGAG-ATGTCAGGA--GGAGTT--TAT-CTGTACCAAGGAGGAGTTAACTATGCTCCATCCTGA-TCTGGTGATTATGTTTGAGAGTACTCCGAGCGGGTCTCGAACGCTCGACGAGGTA--
>primer_2ndC_boca-557
TG-TTAGATACT--CTACAGAG-GTGCGAGGA--GCAGTT--CAT-CTGCACCAAGGAGGAGCTGACTATGTTACATCCTGA-CATAGTGATCATGTTCGAGAGCACGCCTAGCGGGTCTCGAACGCTCGACGAGGTA--
>primer_2ndC_boca-558
TG-TTAGATACT--CTACAGAG-GTGCGAGGA--GCAGTT--CAT-CTGCACCAAGGAGGAGCTGACTATGTTACATCCTGA-CATAGTGATCATGTTCGAGAGCACGCCTAGCGGGTCTCGAACGCTCGACGAGGTA--
>primer_2ndC_boca-559
TG-TTAGATACT--CTGCAGAG-ATGTCAGGA--GGAGTT--TAT-CTGTACCAAGGAGGAGTTAACTATGCTCCATCCTGA-TCTGGTGATTATGTTTGAGAGTACTCCGAGCGGGTCTCGAACGCTCGACGAGGTAAG
>primer_2ndC_boca-568
TG-TTAGATACT--CTGCAGAG-ATGTCAGGA--GGAGTTC-TAT-CTGTACCAAGGAAGAGTTAACGATGTTGCATCCAGA-TCTAGTCATTATGTTTGAGAGTACTCCGAGCGGGTCTCGAACGCTCGACGAGGTAAC
>primer_2ndC_boca-569
TGTATAGATACA--CTGCAAAGAGTGCGAGGA--TGAACTATCCT-CTGCACTAAAGAGGAGCTGACTATGCTACATCCATGATCTGGTGATTATGTTTGAGAGCTCACCGGGTGGCTCTCGAACGCTCGACGAGGTA--
>primer_2ndC_boca-570
TGTATAGATACT--CTGCAGAGA-TGCCAGGA--TGAGTT--CAT-CTGCACTAAAGAGGAGTTGACTATGCTCCATCCT-GATCTGGTGATTATGTTTGAGAGCACTCCGGGCGGGTCTCGAACGCTCGACGAGGTAA-
>primer_2ndC_boca-578
TG-CTGGATAC---CTGCAAGG--TGCCAGGA--GGAGTT--CAT-CTGCACTAAGGAGGAGCTGACTATGTTGCATCCAGA-CCTAGTGATCATGTTCGAGAGCACTCCTAGCGGGTCTCGAACGCTCGACGAGGT---
>primer_2ndC_boca-580
TG-TTAGATACA--CTGCAGAG-ATGTCAGGA--GGAGTT--TAT-CTGTACCAAAGAAGAGCTAACTATGCTGCATCCAGA-TCTAGTGATTATGTTTGAGAGTACTCCGAGTGGGTCTCGAACGCTCGACGAGGTAA-
>primer_2ndC_boca-585
TG-TTAGATACACCTTGCAGAGAGTGCGAGGATGGCAGTT--CAT-CTGCACTAAAGAGGAGCTGACTATGCTCCATCCTGATCGTGGTGATTATGTTCGAGAGCTCGCCTGGCGGGTCTCGAACGCTCGACGAGGTAA-
>primer_2ndC_boca-663
TG-TTAGATACT--CTGCAGAG-ATGTCAGGA--GGAGTT--TAT-CTGTACTAAAGAAGAGTTAACTATGTTACATCCAGA-TCTAGTGATTATGTTTGAGAGTACTCCGAGCGGGTCTCGAACGCTCGACGAGGTAA-
>primer_2ndC_boca-668
TG-ATAGATACA--CTGCAGAGA-TGCGAGGA--TGAGCA--CAT-CTGCACTAAAGAGGAGCTGACTATGCTACATCCA-GATCTGGTGATTATGTTTGAGAGCTCGCCGGGCGGCTCTCGAACGCTCGACGAGGTA--
>primer_2ndC_boca-683
TG-TTAGATACT--CTGCAGAG-ATGTCAGGA--GGAGTT--TAT-CTGTACCAAAGAAGAGTTAACTATGTTACATCCAGA-TCTAGTGATTATGTTTGAGAGCACTCCGAGTGGGTCTCGAACGCTCGACGAGGTA--
>primer_2ndC_boca-684
TG-ATTGATACT--CTGCAGAGA-TGCCAGGA--TGAACA--CAT-TTGCACTAAAGAGGAGCTGACTATGCTACATCCA-GATCTGGTGATTATGTTTGAGAGCTCGCCGGGTGGCTCTCGAACGCTCGACGAGG----
>primer_2ndC_boca-725
TG-ATAGATACA--CTACAGAGA-TGCGAGGA--TGAGCA--CAT-CTGCACTAAAGAGGAGCTGACTATGCTACATCCA-GATCTAGTGATTATGTTTGAGAGCTCACCGGGTGGCTCTCGAACGCTCGACGAGGTAA-
>primer_2ndC_boca-758
TG-TTAGATACTA-CTACAGAG-GTGCGAGGA--GCAGTT--CAT-CTGCACTAAAGAGGAGCTGACTATGTTACATCCTGA-CATAGTGATCATGTTCGAGAGCACGCCTAGCGGGTCTCGAACGCTCGACGAGGTAA-
>primer_2ndC_boca-792
TG-ATAGATAC---CTGC-GAGA-TGCGAGGA--TGA-CA--CAT-CTGCACTAAAGAGGAGCTGACTATGCTACATCCA-GATCTGGTGATTATGTTTGAGAGCTCACCGGGCGGGTCTCGAACGCTCGACGAGGTA--
>primer_D_1st_boca-52
TTATCTGTAC-CAAGGAAGAGTTAACTATGTTACATCCAGATCTAGTGATTATGTTTGAGAGTAC-TCCGAGCGGGTCTCGAACG
>primer_D_1st_boca-330
TCATCTGCAA--AAAGAGGAGCTGACTATGCTACATCCTGATCTGGTGATCATGTTCGAGAGCAC-ACCGAGTGGCTCTCGGACG
>primer_D_1st_boca-498
ACATCTGCAC-TAAAGAGGAGCTGACTATGCTACATCCAGATCTAGTGATTATGTTTGAGAGCTC-GCCAGGTGGCTCTCGAACG
>primer_D_1st_boca-501
TTATCTGTAC-CAAGGAAGAGTTAACGATGCTGCATCCAGATCTAGTCATTATGTTTGAGAGTAC-TCCGAGCGGGTCTCGAACG
>primer_D_1st_boca-502
ACATCTGCAC-TAAAGAGGAGCTAACTATGCTACATCCAGATCTGGTGATTATGTTTGAGAGCTC-TCCGGGCGGCTCTCATACG
>primer_D_1st_boca-506
ACATCTGCCC-CAAAGAGGATCTCACAATCATTCATCCAGATCTCGTAATTATGTTTGAGAGCTCGTCCGGCTGGGTCTCGAACC
>primer_D_1st_boca-510
TTATCTGTAC-TAGAGAGGATCTCACTATGCTTCATCCAGATATTGTCATTATGTTTGAAAGCTC-TCCGAGCGGCTCTAAGACG
>primer_D_1st_boca-512
TTTTCTGT-C-TAAAGAGGA-CTGACTATGCTCCATCCAGACATTGTGATTATGTTTGAGAGCTC-TCCGAGCGGCTCTCGA-CG
>primer_D_1st_boca-515
ACATCTGCAC-TAAAGAGGAGCTGACCATGCTACATCCAGATCTGGTGATTATGTTTGAGAGCTC-ACCGGGTGGCTCTCGGACG
>primer_D_1st_boca-532
ACATCTGCAC-TAAAGAGGAGCTAACTATGCTACATCCAGATCTAGTGATTATGTTTGAAAGCTC-GCCGGGCGGCTCTCGAACG
>primer_D_1st_boca-530
ACATCTGCAC-TAAAGAGGAGCTGACTATGCTACATCCAGATCTGGTGATTATGTTTGAGAGCTC-TCCTGGCGGCTCTCGAACG
>primer_D_1st_boca-516
TTATCTGTAC-TAGAGAAGATCTGACCATGCTTCATCCAGATATTGTCATTATGTTTGAGAGCTC-TCCGAGCGGCTCTAAAACG
>primer_D_1st_boca-529
ACATCTGTAC-CAAAGAGGAGCTAACTATGCTACATCCAGATCTGGTGATTATGTTTGAGAGCTC-TCCGGGCGGCTCTCGAACG
>primer_D_1st_boca-553
ACATCTGCAC-TAAAGAGGAACTGACTATGCTTCATCCAGATCTAGTAATTATGTTTGAGAGCTC-TCCAGGCGGCTCTCGAACA
>primer_D_1st_boca-617
TTATCTGTAC-TAAAGAGGAGTTAACTATGCTGCATCCAGATCTAGTCATTATGTTTGAGAGTAC-TCCGAGCGGGTCTCGAACG
>primer_D_1st_boca-550
TTATCTGTAC-CAAGGAGGAGTTAACGATGCTCCATCCTGATCTAGTCATTATGTTTGAGAGTAC-TCCGAGCGGGTCTCGAACG
>primer_D_1st_boca-594
ACATCTGCAC-TAAAGAGGAGCTGACTATGCTACATCCAGATCTAGTGATTATGTTTGAGAGCTC-GCCGGGTGGCTCTCGGACG
>primer_D_1st_boca-591
ACATCTGCAC-TAAAGAGGAGCTGACTATGCTACATCCAGATCTGGTGATTATGTTTGAGAGCTC-ACCGGGTGGCTCTCGAACG
>primer_D_1st_boca-616
TTATCTGTAC-TAGAGAGGAGCTGACTATGCTCCATCCAGATATTGTGATTATGTTTGAGAGCTC-TCCGAGCGGCTCTCGA-CG
>primer_D_1st_boca-746
ACATCTGCAC-TAAAGAGGAGCTGACTATGCTACATCCAGATCTAGTGATTATGTTTGAGAGCTC-ACCAGGTGGTTCTCGGACG
>primer_D_1st_boca-607
ACTTCTGCAC-TAAAGAGGAGCTAACTATGCTACATCCAGATCTGGTGATTATGTTTGAGAGCTC-GCCAGGCGGCTCTCGAACG
>primer_D_1st_boca-613
TCATCTGCAC-TAAGGAAGAGCTGACTATGTTACATCCAGACATAGTGATCATGTTCGAGAGCAC-GCCTAGCGGGTCTCGAACG
>primer_D_1st_boca-518
TTATCTGTAC-CAAGGAAGAGTTAACGATGCTGCATCCAGATCTAGTCATTATGTTTGAGAGTAC-TCCGAGCGGGTCTCGAACG
>primer_D_1st_boca-555
ACATCTGCAC-TAAAGAGGAGCTGACTATGCTACATCCAGATCTGGTAATTATGTTTGAGAGCTC-GCCAGGCGGCTCTCGAACG
>primer_D_1st_boca-547
--TTCTGCAC-TAAAGAGGA-CTGACTATGCTTCATCCT-ATCTAGTAATTATGTTTGAGAGCTC-TCCAGGCGGCTCTCGAACA
>primer_D_1st_boca-525
TCATCTGCAC-TAAAGAAGAGCTCACTATGCTTCATCCAGATCTGGTAATTATGTTTGAGAGCTC-GCCGGGTGGCTCTCGAACA
>primer_D_1st_boca-519
TTATCTGTAC-TAAGGAAGAGTTGACTATGCTGCATCCAGATCTAGTGATTATGTTTGAGAGTAC-TCCGAGCGGGTCTCGAACG
>primer_D_1st_boca-549
ACATCTGCAC-TAAAGAGGAGCTGACTATGCTTCATCCAGATCTGGTAATTATGTTTGAGAGCTC-TCCAGGCGGCTCTCGAACA
>primer_D_1st_boca-522
TTATCTGTAC-TAGAGAGGATCTCACTATGCTTCATCCAGATATTGTCATTATGTTTGAAAGCTC-TCCGAGCGGCTCTAAGACG
>primer_D_1st_boca-524
TCCTCTTTAG-TGCAGATGTGTTCATCCT--CGCATCTTTGCAGTGTATCTATCATCACACACTGTTTCTTGGTGATCTTGGCAG
>primer_D_1st_boca-569
TCCTCTTTAG-TGCAGATGTGTTCATCCT--CGCATCTTTGCAGTGTATCTATCATCACACACTGTTTCTTGGTGATCTTGGCAG
>primer_D_1st_boca-528
TCCTCTTTAG-TGCAGATGTGTTCATCCT--CGCATCTCTGTAGTGTATCTATCATCACACACTGTTTTTTGGTGATCTTGGCAG
>primer_D_1st_boca-533
TCCTCTTTAG-TGCAGATGTGTTCATCCT--CGCATCTCTGCAGTGTATCTATCATCACACATTGTTTCTTGGTGATCTTGGCAG
>primer_D_1st_boca-535
TCCTCTTTAG-TGCAGATGTGTTCATCCT--CGCATCTCTGTAGTGTATCTATCATCACACACTGTTTTTTGGTGATCTTGGCAG
>primer_D_1st_boca-537
TCCTCTTTAG-TGCAGATGTGTTCATCCT--CGCATCTTTGCAGTGTATCTATCATCACACACTGTTTCTTGGTGATCTTGGCAG
>primer_D_1st_boca-540
TCCTCTTTAG-TGCAGATGTGTTCATCCT--CGCATCTCTGTAGTGTATCTATCATCACACATTGTTTCTTGGTGATCTTGGCCG
>primer_D_1st_boca-542
TCTTCCTTGG-TACAGATAAATCCTTCCT--GACATCTTTGTAGAGTATCTAACATGACATGCTGCTTTCTCGTTAGCTTGGTCG
>primer_D_1st_boca-544
TCCTCTTTAG-TGCAGATGTGTTCATCCT--CGCATCTCTGCAGTGTATCTATCATCACACATTGTTTCTTGGTGATCTTGGCAG
>primer_D_1st_boca-546
TCCTCTTTAG-TGCAGATGTGTTCATCCT--CGCATCTCTGCAGTGTATCTATCATCACACATTGTTTCTTGGTGATCTTGGCAG
>primer_D_1st_boca-551
TCCTCCTTGG-TACAGATAAACTCCTCCT--GACATCTCTGCAGAGTATCTAACATCACATGCTGCTTTCTAGTCAGCTTCGTTG
>primer_D_1st_boca-557
TCCTCTTTAG-TGCAGATGTGTTCATCCT--CGCATCTCTGCAGTGTATCTATCATCACACATTGTTTCTTGGTGATCTTGGCAG
>primer_D_1st_boca-558
TCCTCTTTAG-TGCAGATGTGTTCATCCT--CGCATCTCTGCAGTGTATCTATCATCACACATTGTTTCTTGGTGATCTTGGCAG
>primer_D_1st_boca-559
TCCTCCTTGG-TGCAGATAAGCTCCTCCT--CACATCTCTGTAGAGTATCTATCATCACATGCTGTTTTTTGGTGATCTTGGCTG
>primer_D_1st_boca-560
TCCTCTTTGG-TGCAGATGAGCTCTTCCT--CACATCTTTGTAGAGTATCTAACATGACATGCTGCTTTCTGGTCATCTTGGTCG
>primer_D_1st_boca-562
TCCTCTTTAG-TGCAGATGTGTTCATCCT--CGCATCTTTGCAGTGTATCTATCATCACACACTGTTTCTTGGTGATCTTGGCAG
>primer_D_1st_boca-567
TCCTCTTTAG-TGCAGATGTGCTCATCCT--CACATCTCTGTAGTGTATCAATCATCACACACTGTTTCTTGGTGATCTTGGCAG
>primer_D_1st_boca-568
TCCTCTCTAG-TACAGATAAACTCTTCCT--CACATCTTTGTAGTGTATCTAGCATAACATGTTGTTTTTTGGTGATTTTGGATG
>primer_D_1st_boca-570
TCCTCTTTAG-TGCAGATGTGTTCATCCT--CACATCTTTGCAGTGTATCTATCATCACACACTGTTTCTTGGTGATCTTGGCAG
>primer_D_1st_boca-572
TCCTCTCTAG-TACAGATAAACTCTTCTT--CACATCTTTGAAGTGTGTCTAGCATAACATGTTGTTTTTTAGTGATCTTGGATG
>primer_D_1st_boca-576
TCCTCCTTGG-TACAGATAAACTCTTCCT--GACATCTCTGTAGAGTATCTAACATGACATGCTGCTTTCTGGTGATCTTGGTTG
>primer_D_1st_boca-577
TCCTCTTTAG-TGCAGATGTGCTCATCCT--CGCATCTCTGTAGAGTATCAATCATCACACACTGTTTCTTGGTGATCTTGGCAG
>primer_D_1st_boca-578
TCCTCTCTGG-TACAGATAAACTCTTCCT--CACATCTCTGAAGAGTATCTAACATGACGTGTTGTTTTTTGGTGATCTTGGATG
>primer_D_1st_boca-579
TCCTCTCTAG-TACAGATAAACTCTTCCT--CGCATCTCTGAAGTGTATCTAGCATTACATGTTGTTTTTTAGTGATCTTGGATG
>primer_D_1st_boca-580
TCTTCTTTGG-TACAGATAAACTCCTCCT--GACATCTCTGCAGTGTATCTAACATGACATGCTGCTTTCTCGTCAGCTTAGTCG
>primer_D_1st_boca-581
TCCTCTCTAG-TGCAGATGAGCTCTTCCT--CGCATCTCTGCAGTGTATCTATCATCACATGTTGTTTCTTGGTGATCTTGGCAG
>primer_D_1st_boca-582
TCCTCTCTAG-TACAGATGTGCTCTTCCT--CGCATCTCTGTAGTGTATCTATCATAACATGTTGTTTTTTGGTGATCTTGGATG
>primer_D_1st_boca-584
TCCTCTTTAG-TGCAGATGTGTTCATCCT--CGCATCTTTGCAGTGTATCTATCATCACACGCTGTTTCTTGGTGATCTTGGAAG
>primer_D_1st_boca-585
TCCTCTTTAG-TGCAGATGTGCTCATCCT--CGCATCTCTGCAGTGTATCTATCATCACACACTGTTTCTTGGTGATCTTGGCTG
>primer_D_1st_boca-587
TCCTCTTTAG-TGCAGATGTGCTCATCCT--CGCATCTCTGTAGTGTATCTATCATCACACACTGTTTCTTGGTGATCTTGGCTG
>primer_D_1st_boca-597
TCCTCTTTAG-TGCAGATGTGTTCATCTT--CGCATCTCTGTAGTGTATCTATCATCACACATTGTTTCTTGGTGATCTTGGCCG
>primer_D_1st_boca-618
TCCTCTTTAG-TGCAGATGTGCTCATCCT--CGCATCTCTGCAGTGTATCTATCATCACACATTGTTTCTTGGTGATCTTGGCCG
>primer_D_1st_boca-619
TCCTCTTTAG-TACAGATAAACTCCTCCT--GACATCTCTGCAGAGTATCTAACATGACGTGCTGTTTTCTAGTTAGCTTGGTTG
>primer_D_1st_boca-622
TCCTCGTTAG-TACAGATATCTTCTTCCT--GGCATCTTTGAAGTGTATCGATCATAACATGTTGTTTTTTGGTGATCTTGGATG
>primer_D_1st_boca-624
TCCTCTTTAG-TGCAGATGTGCTCATCCT--CACATCTCTGCAGTGTATCTATCATCACACATTGTTTTTTGGTGATCTTGGCTG
>primer_D_1st_boca-625
TCCTCTTTAG-TGCAGATGTGTTCATCCT--CGCATCTCTGCAGTGTATCTATCATCACACACTGTTTCTTGGTGATCTTGGCAG
>primer_D_1st_boca-627
TCCTCTTTAGGTGCAGATGTGTTCATCCT--CACATCTCTGCAGTGTATCTATCATCACACGCTGTTTTTTGGTGATCTTGGCCG
>primer_D_1st_boca-629
TCTTCCTTGG-TACAGATAAACTCCTCCT--GACATCTTTGCAGTGTATCTAACATCACATGCTGCTTTCTAGTCAGTTTGGTTG
>primer_D_1st_boca-633
TCCTCTTTAG-TGCAGATGTGCTCATCCT--CGCATCTCTGCAGTGTATCTATCATCACACATTGTTTCTTGGTGATCTTGGCTG
>primer_D_1st_boca-637
TCCTCTTTAG-TGCAGATGTGTTCATCCT--CGCATCTCTGTAGTGTATCTATCATCACACACTGTTTCTTGGTGATCTTGGCAG
>primer_D_1st_boca-638
TCTTCCTTGG-TACAGATAAATCCCTCCT--GACATCTCTGCAGTGTATCTAACATCACATGCTGCTTTCTCGTCAGCTTAGTCG
>primer_D_1st_boca-645
TCCTCTTTAG-TGCAGATAAGTTCCTCCT--GACATCTCTGCAGAGTATCTATCATCACATGTTGTTTTTTGGTGATCTTGGCAG
>primer_D_1st_boca-646
TCCTCTTTAG-TGCAGATGTGTTCATCCT--CGCATCTCTGCAGTGTATCTATCATCACACATTGTTTCTTGGTGATCTTGGCAG
>primer_D_1st_boca-647
TCCTCTTTAG-TGCAGATGTGTTCATCCT--CGCATCTCTGTAGTGTATCTATCATCACACACTGTTTCTTGGTGATCTTGGCAG
>primer_D_1st_boca-648
TCTTCTTTAG-TGCAGATGTGCTCATCCT--CGCATCTCTGCAGTGTATCTATCATCACACATTGTTTCTTGGTGATCTTGGCAG
>primer_D_1st_boca-649
TCCTCTTTAG-TGCAGATGTGCTCATCCT--CGCATCTCTGCAGTGTATCTATCATTACACATTGTTTCTTGGTGATCTTGGCAG
>primer_D_1st_boca-650
TCCTCTTTAG-TGCAGATGTGTTCATCCT--CGCATCTCTGTAGTGTATCTATCATCACACACTGTTTCTTGGTGATCTTGGCAG
>primer_D_1st_boca-651
TCTTCTTTAG-TGCAGATGTGCTCATCCT--CGCATCTCTGCAGTGTATCTATCATCACACATTGTTTCTTGGTGATCTTGGCAG
>primer_D_1st_boca-652
TCCTCTCTAG-TACAGATAAATTCTTCCT--CGCATCTCTGAAGTGTATCTAGCATAACATGTTGTTTTTTAGTGATCTTGGATG
>primer_D_1st_boca-653
TCTTCTTTAG-TGCAGATGTGCTCATCCT--GACATCTCTGCAGTGTATCTATCATGACACGCTGTTTTTTGGTGATCTTGGCAG
>primer_D_1st_boca-654
TCCTCTTTAG-TACAGATGTGTTCATCCT--CGCATCTCTGTAGTGTATCAATCATCACACACTGTTTCTTGGTGATCTTGGCAG
>primer_D_1st_boca-655
TCCTCCTTGG-TACAGATAAACTCTTCCT--CACATCTTTGTAGAGTATCTAACATGACATGCTGCTTTCTGGTCAGCTTTGTCG
>primer_D_1st_boca-656
TCCTCTTTAG-TGCAGATGTGCTCATCCT--CGCATCTCTGCAGTGTATCTATCATCACACATTGTTTCTTGGTGATCTTGGCCG
>primer_D_1st_boca-660
TCCTCCTTGG-TACAGATAAACTCCTCCT--GACATCTCTGCAGTGTATCTAACATCACATGCTGCTTTCTAGTCAGCTTGGTCG
>primer_D_1st_boca-663
TCTTCTTTAG-TACAGATAAATTCCTCCT--GACATCTCTGTAGTGTATCTAACATCACATGCTGCTTTCTAGTGAGCTTAGTCG
>primer_D_1st_boca-666
TCCTCTTTAG-TACAGATGTGTTCATCCT--CGCATCTCTGTAGTGTATCAATCATCACACACTGTTTCTTGGTGATCTTGGCAG
>primer_D_1st_boca-668
TCCTCTTTAG-TGCAGATGTGCTCATCCT--CGCATCTCTGCAGTGTATCTATCATTACACATTGTTTCTTGGTGATCTTGGCAG
>primer_D_1st_boca-669
TCCTCCTTGG-TACAGATAAACTCTTCCT--GACATCTCTGCAGTGTATCTAACATGACATGCTGTTTCCTCGTCAGCTTAGTTG
>primer_D_1st_boca-670
TCCTCTTTAG-TGCAGATGTGTTCATCCT--CGCATCTCTGCAGTGTATCTATCATCACACATTGTTTCTTGGTGATCTTGGCAG
>primer_D_1st_boca-673
TCCTCTTTAG-TGCAGATGTGTTCATCCT--CGCATCTCTGCAGTGTATCTATCATCACACATTGTTTCTTGGTGATCTTGGCAG
>primer_D_1st_boca-674
TCCTCTTTGG-TGCAGATGTGCTCATCCT--GACATCTCTGCAGTGTATCTAACATCACATGCTGTTTCCTGGTGATCTTGGTTG
>primer_D_1st_boca-676
TCCTCCTTGG-TACAGATAAACTCTTCCT--GACATCTCTGCAGTGTATCTAACATGACATGCTGTTTCCTCGTCAGTTTAGTTG
>primer_D_1st_boca-678
TCCTCTTTAG-TACAGATAAATTCTTCCT--CGCATCTCTGAAGCGTATCTATCATAACATGTTGTTTTTTGGTGATCTTGGATG
>primer_D_1st_boca-680
TCTTCTTTAG-TGCAGATGTGCTCATCCT--CGCATCTCTGCAGTGTATCTATCATCACACACTGTTTCTTGGTGATCTTGGCAG
>primer_D_1st_boca-682
TCCTCTTTAG-TGCAGATGTGTTCATCTT--CGCATCTCTGTAGTGTATCTATCATCACACATTGTTTCTTGGTGATCTTGGCCG
>primer_D_1st_boca-683
TCTTCTTTGG-TACAGATAAACTCCTCCT--GACATCTCTGCAGAGTATCTAACATGACATGCTGTTTTCTCGTCAGCTTTGTCG
>primer_D_1st_boca-684
TCCTCTTTAG-TGCAAATGTGTTCATCCT--CGCATCTCTGCAGTGTATCAATCATGACACACTGTTTCTTGGTGATCTTGGCAG
>primer_D_1st_boca-686
TCCTCCTTGG-TACAGATAAACTCCTCCT--GACATCTCTGTAGTGTATCTAACATGACATGCTGTTTTCTGGTCAGCTTGGTCG
>primer_D_1st_boca-688
TCCTCTTTAG-TGCAGATGTGTTCATCCT--CGCATCTCTGCAGTGTATCTATCATCACACATTGTTTCTTGGTGATCTTGGCAG
>primer_D_1st_boca-689
TCCTCTTTAG-TGCAGATGTGCTCATCCT--CGCATCTCTGTAGTGTATCTATCATCACACGCTGTTTCTTGGTGATCTTGGCTG
>primer_D_1st_boca-695
TCCTCTCTAG-TGCAGATGAATTCTTCCT--CGCATCTCTGTAGTGTATCTAGCATGACATGTTGTTTTTTGGTGATCTTGGATG
>primer_D_1st_boca-696
TCCTCTTTAG-TGCAGATGTGCTCATCCT--CGCATCTCTGTAGTGTATCTATCATCACACATTGTTTCTTGGTGATCTTGGCTG
>primer_D_1st_boca-698
TCCTCTTTAG-TGCAGATGTGTTCTTCCT--CGCATCTTTGAAGTGTATCTATCATAACACGCTGTTTCTTGGTGATCTTGGCTG
>primer_D_1st_boca-700
TCCTCTTTAG-TGCAGATGTGTTCATCCT--CGCATCTTTGCAGTGTATCTATCATCACACACTGTTTCTTGGTGATCTTGGCAG
>primer_D_1st_boca-703
TCTTCTCTAG-TACAGATAAACTCTTCCT--CGCATCTCTGAAGTGTATCTAGCATCACATGCTGTTTTTTTGTGATCTTGGATG
>primer_D_1st_boca-705
TCCTCTTTAG-TGCAGATGTGCTCATCCT--CGCATCTTTGTAGTGTATCTATCATCACACACTGTTTCTTGGTGATCTTGGCTG
>primer_D_1st_boca-706
TCCTCTTTAG-TGCATATGTGTTCATCCT--CGCATCTCTGTAGTGTATCTATCATCACACACTGTTTTTTGGTGATCTTGGCAG
>primer_D_1st_boca-711
TCCTCTCTAG-TACAGATAAATTCTTCCT--CGCATCTCTGTAGTGTATCTAGCATGACATGTTGTTTTTTAGTGATCTTGGATG
>primer_D_1st_boca-712
TCCTCTTTAG-TGCAGATGTGCTCATCCT--CGCATCTCTGTAGTGTATCAATCATCACACACTGTTTCTTGGTGATCTTGGCAG
>primer_D_1st_boca-721
TCCTCTTTAG-TGCAGATGTGTTCATCCT--CGCATCTCTGCAGTGTATCTATCATCACACACTGTTTTTTGGTGATCTTGGCTG
>primer_D_1st_boca-725
TCCTCTTTAG-TGCAGATGTGCTCATCCT--CGCATCTTTGTAGTGTATCTATCATCACACACTGTTTCTTGGTGATCTTGGCAG
>primer_D_1st_boca-731
TCCTCTTTAG-TGCAGATGTGCTCATCCT--CGCATCTCTGTAGTGTATCAATCATCACACACTGTTTCTTGGTGATCTTGGCTG
>primer_D_1st_boca-735
TCCTCTCTAG-TACAGATAAACTCTTCTT--CGCATCTCTGAAGCGTATCTAGCATCACATGTTGTTTTTTAGTGATCTTGGATG
>primer_D_1st_boca-747
TCCTCTTTAG-TGCAGATGTGCTCATCCT--CGCATCTCTGTAGTGTATCTATCATCACACACTGTTTCTTGGTGATCTTGGCTG
>primer_D_1st_boca-750
TCCTCTTTAG-TGCAGATGTGCTCATCCT--CGCATCTCTGTAGTGTATCTATCATCACACACTGTTTCTTGGTGATCTTGGCTG
>primer_D_1st_boca-751
TCCTCTTTAG-TGCAGATGTGCTCATCCT--CGCATCTCTGTAGTGTATCTATCATCACACACTGTCCCTTGGTGATCTTGGCTG
>primer_D_1st_boca-743
TCTTCCTTGG-TACAGATAAATTCCTCCT--GACATCTCTGTAGAGTATCTAACATCACATGCTGCTTTCTCGTTAGTTTAGTCG
>primer_D_1st_boca-740
TCCTCTTTAG-TGCAGATGTGCTCATCCT--CGCATCTCTGCAGTGTATCTATCATCACACATTGTTTCTTGGTGATCTTGGCAG
>primer_D_1st_boca-752
TCCTCTTTAG-TGCAGATGTGCTCATCCT--CGCATCTCTGTAGTGTATCTATCATCACACACTGTTTCTTGGTGATCTTGGCTG
>primer_D_1st_boca-742
TCCTCTTTAG-TGCAGATGTGCTCATCCT--CGCATCTCTGTAGTGTATCTATCATCACACACTGTTTCTTGGTGATCTTGGCAG
>primer_D_1st_boca-739
TCTTCTTTAG-TGCAGATGTGCTCATCCT--CGCATCTCTGTAGTGTATCTATCATCACACATTGTTTCTTGGTGATCTTGGCAG
>primer_D_1st_boca-732
TCCTCTTTAG-TGCAGATGTGTTCATCCT--CGCATCTTTGTAGTGTATCTATCATCACACACTGTTTCTTGGTGATCTTGGCCG
>primer_D_1st_boca-753
TCCTCTTTAG-TGCAGATGTGCTCATCCT--CGCATCTCTGTAGTGTATCTATCATCACACACTGTTTCTTGGTGATCTTGGCTG
>primer_D_1st_boca-755
TCCTCTTTAG-TGCAGATGTGCTCATCCT--CGCATCTCTGTAGTGTATCTATCATCACACACTGTTTCTTGGTGATCTTGGCTG
>primer_D_1st_boca-757
TCCTCTTTAG-TGCAGATGTGCTCATCCT--CGCATCTCTGTAGTGTATCTATCATCACACACTGTTTCTTGGTGATCTTGGCTG
>primer_D_1st_boca-758
TCCTCTCTAG-TACAGATAAACTCTTCCT--CGCATCTTTGTAGTGTATCTAGCATAACGTGTTGTTTTTTAGTGATCTTGGATG
>primer_D_1st_boca-759
TCCTCTTTAG-TGCAGATGTGTTCATCCT--CGCATCTTTGTAGTGTATCTATCATCACACACTGTTTCTTGGTGATCTTGGCAG
>primer_D_1st_boca-761
TCCTCTTTAG-TGCAGATGTGTTCATCCT--CGCATCTTTGTAGTGTATCTATCATCACACACTGTTTCTTGGTGATCTTGGCAG
>primer_D_1st_boca-762
TCCTCTTTAG-TGCAGATGTGCTCATCCT--CGCATCTCTGTAGTGTATCTATCATCACACACTGTTTCATGGTGATCTTGGCTG
>primer_D_1st_boca-763
TCCTCTTTAG-TGCAGATGTGCTCATCCT--CGCATCTCTGTAGTGTATCTATCATCACCCACTGTTTCTTGATGATCTTGGCTG
>primer_D_1st_boca-766
TCCTCTTTAG-TGCAGATGTGCTCATCCT--CGCATCTCTGTAGTGTATCTATCATCACACACTGTTTCTTGGTGATCTTGGCTG
>primer_D_1st_boca-768
TCCTCTCTAG-TACAGATAAACTCTTCCT--CGCATCTTTGTAGTGTATCTAGCATAACGTGTTGTTTTTTAGTGATCTTGGATG
>primer_D_1st_boca-769
TCCTCTTTAG-TGCAGATGTGCTCATCCT--CGCATCTTTGTAGTGTATCTATCATCACACACTGTTTCTTGGTGATCTTGGCTG
>primer_D_1st_boca-770
TCCTCTTTAG-TGCAGATGTGTTCATCCT--CGCATCTTTGTAGTGTATCTATCATCACACACTGTTTCTTGGTGATCTTGGCAG
>primer_D_1st_boca-773
TCCTCTCTAG-TACAGATAAACTCTTCCT--CGCATCTTTGTAGTGTATCTAGCATAACGTGTTGTTTTTTAGTGATCTTGGATG
>primer_D_1st_boca-776
TCCTCTCTAG-TACAGATAAACTCTTCCT--CGCATCTTTGTAGTGTATCTAGCATAACGTGTTGTTTTTTAGTGATCTTGGATG
>primer_D_1st_boca-777
TCCTCTTTAG-TGCAGATGTGCTCATCCT--CGCATCTCTGTAGTGTATCTATCATCACACACTGTTTCTTGGTGATCTTGGCTG
>primer_D_1st_boca-778
TCCTCTTTAG-TGCAGATGTGCTCATCCT--CGCATCTCTGTAGTGTATCTATCATCACACACTGTTTCTTGGTGATCTTGGCTG
>primer_D_1st_boca-783
TCCTCTTTAG-TGCAGATGTGCTCATCCT--CGCATCTCTGTAGTGTATCTATCATCACACACTGTTTCTTGGTGATCTTGGCTG
>primer_D_1st_boca-785
TCCTCTTTAG-TGCAGATGTGCTCATCCT--CGCATCTCTGTAGTGTATCTATCATCACACACTGTTTCTTGGTGATCTTGGCTG
>primer_D_1st_boca-786
TCCTCTTTGG-TACAGATAAATTCTTCCT--CACATCTCTGTAGAGTATCTAACATGACATGTTGCTTTCTGGTCAGCTTTGTCG
>primer_D_1st_boca-790
TCCTCTTTAG-TGCAGATGTGCTCATCCT--CGCATCTTTGTAGTGTATCTATCATCACACACTGTTTCTTGGTGATCTTGGCTG
>primer_D_1st_boca-792
TCCTCTTTAG-TGCAGATGTGTTCATCCT--CGCATCTCTGAAGTGTATCTATCATCACACGCTGTTTCTTGGTGATCTTGGAAG
>boca_contig_19
ACATCTGCAC-TAAAGAGGAGCTGACTATGCGACATCCAGATCTGGTGATTATGTTTGAGAGCTC-GCCGGGCGGCTCTCGAACG
>primer_2nd_D_boca-498
TAGTCAGCTCCTCTTTAGTGCAGATGTGCTCATCCTCGCATCTCTGTAGTGTATCTATCATCACACACTGTTTTTTGGTGATCTTAGCAGG
>primer_2nd_D_boca-502
TAGTCAGCTCCTCTTTAGTGCAGATGTGTTCATCCTCGCATCTCTGCAGTGTATCTATCATCACACACTGTTTTTTGGTGATCTTAGCAGG
>primer_2nd_D_boca-510
TAGTCAGCTCCTCTTTAGTGCAGATGTGCTCATCCTCGCATCTCTGTAGTGTATCAATCATCACACACTGTTTCTTGGTGATCTTAGCAGG
>primer_2nd_D_boca-512
TAGTTAGCTCCTCTTTAGTGCATATGTGCTCATCCTCGCATCTCTGTAGTGTATCTATCATCACACACTGTTTTTTGGTGATCTTAGCAGG
>primer_2nd_D_boca-515
TGGTCAGCTCCTCTTTAGTGCAGATGTGCTCATCCTCGCATCTCTGTAGTGTATCTATCATCACACATTGTTTTTTGGTGATCTTAGCAGG
>primer_2nd_D_boca-518
TGGTCAGCTCCTCTTTAGTGCAGATGTGCTCATCCTCGCATCTCTGTAGTGTATCTATCATCACAAAGTGTTTTTTGGTGATCTTAGCAGG
>primer_2nd_D_boca-521
TAGTTAGCTCCTCTTTAGTGCAGATGTGTTCATCCTCGCATCTCTGTAGTGTATCTATCATCACACACTGTTTTTTGGTGATCTTAGCAGG
>primer_2nd_D_boca-528
TAATTAGCTCCTCTTTAGTGCAGATGTGTTCATCCTCGCATCTCTGTAGTGTATCTATAATCACACACTGTTTTTTGGTGATCTTAGCAGG
>primer_2nd_D_boca-529
TAGTTAGCTCCTCTTTAGTGCAGATGTGCTCATCCTCGCATCTCTGCAGTGTATCTATCATCACACACTGTTTTTTGGTGATCTTAGCAGG
>primer_2nd_D_boca-530
TAGTCAGCTCCTCTTTAGTGCAGATGTGTTCATCCTCGCATCTCTGCAGTGTATCTATCATCACACACTGTTTTTTGGTGATCTTAGCAGG
>primer_2nd_D_boca-531
TAGTTAGCTCCTCTTTAGTGCAGATGTGCTCATCCTCGCATCTCTGCAGTGTATCTATCATCACACACTGTTTTTTGGTGATCTTAGCAGG
>primer_2nd_D_boca-532
TAGTTAGCTCCTCTTTAGTGCAGATGTGTTCATCCTCGCATCTCTGCAGTGTATCTATCATTACACACTGTTTTTTGGTGATCTTAGCAGG
>primer_2nd_D_boca-543
TAGTTAGCTCCTCTTTAGTGCAGATGTGTTCATCCTCGCATCTCTGTAGTGTATCTATCATTACACATTGTTTTTTGGTGATCTTAGCAGG
>primer_2nd_D_boca-545
TAGTTAGCTCCTCTTTAGTGCAGATGTGTTCATCCTCGCATCTCTGTAGTGTATCTATCATCACACACTGTTTTTTGGTGATCTTAGCAGG
>primer_2nd_D_boca-547
TAGTTAGCTCCTCTTTAGTGCAGATGTGTTCATCCTCGCATCTCTGCAGTGTATCTATCATCACACACTGTTTTTTGGTGATCTTAGCAGG
>primer_2nd_D_boca-549
TAGTTAGCTCCTCTTTAGTGCAAATGTGCTCATCCTCGCATCTCTGTAGTGTATCTATCATTACACATTGTTTTTTGGTGATCTTAGCAGG
>primer_2nd_D_boca-550
TAGTTAGCTCCTCTTTAGTGCAGATGTGTTCATCCTCGCATCTCTGTAGTGTATCTATCATCACACACTGTTTTTTGGTGATCTTAGCAGG
>primer_2nd_D_boca-553
TAGTCAGTTCCTCTTTAGTGCAGATGTGTTCATCCTCGCATCTCTGCAGTGTATCTATCATCACACATTGTTTTTTGGTGATCTTAGCAGG
>primer_2nd_D_boca-555
TAGTTAGCTCCTCTTTAGTGCAGATGTGCTCATCCTCGCATCTCTGTAGTGTATCTATCATTACACATTGTTTTTTGGTGATCTTAGCAGG
>primer_2nd_D_boca-557
TAGTCAGTTCCTCTTTAGTGCAGATGTGTTCATCCTCGCATCTCTGCAGTGTATCTATCATCACACATTGTTTTTTGGTGATCTTAGCAGG
>primer_2nd_D_boca-559
TAGTGAGCTCCTCTTTAGTGCAGATGTGCTCATCCTCGCATCTCTGTAGTGTATCAATCATCACACACTGTTTCTTGGTGATCTTAGCAGG
>primer_2nd_D_boca-562
TAGTCAGCTCCTCTTTAGTGCAGATGTGTTCATCCTCGCATCTTTGCAGTGTATCTATCATCACACACTGTTTTTTGGTGATCTTAGCAGG
>primer_2nd_D_boca-567
TAGTTAGTTCCTCTTTAGTGCAGATGTGCTCATCCTCGCATCTCTGTAGTGTATCAATCATCACACACTGTTTTTTGGTGATCTTAGCAGG
>primer_2nd_D_boca-568
TAGTCAGCTCCTCTTTAGTGCAGATGTGCTCATCCTCGCATCTCTGTAGTGTATCTATCATCACACACTGTTTTTTGGTGATCTTAGCAGG
>primer_2nd_D_boca-569
TAGTCAGCTCCTCTTTAGTGCAGATGTGTTCATCCTCGCATCTTTGCAGTGTATCTATCATCACACACTGTTTTTTGGTGATCTTAGCAGG
>primer_2nd_D_boca-570
TAGTCAGCTCCTCTTTAGTGCAGATGTGTTCATCCTCGCATCTTTGCAGTGTATCTATCATCACACACTGTTTTTTGGTGATCTTAGCAGG
>primer_2nd_D_boca-572
TAGTCAGCTCCTCTTTAGTGCAGATGTGTTCATCCTCGCATCTCTGCAGTGTATCTATCATCACACATTGTTTCTTGGTGATCTTAGCAGG
>primer_2nd_D_boca-576
TAGTTAGTTCCTCTTTAGTGCAGATGTGCTCATCCTCGCATCTCTGTAGTGTATCAATCATCACACACTGTTTCTTGGTGATCTTAGCAGG
>primer_2nd_D_boca-581
TAGTCAGCTCCTCTTTAGTGCAGATGTGTTCATCCTCGCATCTTTGCAGTGTATCTATCATCACACACTGTTTTTTGGTGATCTTAGCAGG
>primer_2nd_D_boca-582
TAGTTAGTTCTTCTTTAGTGCAGATGTGCTCATCCTCGCATCTCTGTAGTGTATCAATCATTACACACTGTTTTTTGGTGATCTTAGCAGG
>primer_2nd_D_boca-607
TAGTTAGCTCCTCTTTAGTGCAGATGTGTTCATCCTCGCATCTCTGTAGTGTATCAATCATCACACACTGTTTCTTGGTGATCTTAGCAGG
>primer_2nd_D_boca-617
TAGTCAGCTCCTCTTTAGTGCAGATGTGTTCATCCTCGCATCTCTGTAGTGTATCTATCATCACACACTGTTTTTTGGTGATCTTAGCAGG
>primer_2nd_D_boca-624
TAGTCAGCTCCTCTTTAGTGCAGATGTGCTCATCCTCGCATCTCTGCAGTGTATCTATCATCACACATTGTTTTTTGGTGATCTTAGCAGG
>primer_2nd_D_boca-625
TAGTCAGCTCCTCTTTAGTGCAGATGTGTTCATCCTCGCATCTCTGCAGTGTATCTATCATCACACACTGTTTCTTGGTGATCTTAGCAGG
>primer_2nd_D_boca-633
TAGTCAGCTCCTCTTTAGTGCAGATGTGTTCATCCCCGCATCTCTGTAGTGTATCTATCATCACACATTGTTTTTTGGTGATCTTAGCAGG
>primer_2nd_D_boca-637
TAGTCAGCTCCTCTTTAGTGCAGATGTGTTCATCCTCGCATCTCTGTAGTGTATCTATCATCACACACTGTTTTTTGGTGATCTTAGCAGG
>primer_2nd_D_boca-646
TAGTCAGTTCCTCTTTAGTGCAGATGTGTTCATCCTCGCATCTCTGCAGTGTATCTATCATCACACATTGTTTCTTGGTGATCTTAGCAGG
>primer_2nd_D_boca-647
TAGTTAGCTCCTCTTTGGTGCAGATGTGTTCATCCTCGCATCTCTGTAGTGTATCTATCATCACACACTGTTTTTTGGTGATCTTAGCAGG
>primer_2nd_D_boca-648
TAGTCAGCTCTTCTTTAGTGCAGATGTGCTCATCCCCGCATCTCTGCAGTGTATCTATCATCACACATTGTTTCTTGGTGATCTTAGCAGG
>primer_2nd_D_boca-649
TAGTCAGCTCCTCTTTAGTGCAGATGTGCTCATCCTCGCATCTCTGCAGTGTATCTATCATTACACATTGTTTTTTGGTGATCTTAGCAGG
>primer_2nd_D_boca-653
TGGTTAGCTCTTCTTTAGTGCAGATGTGCTCATCCTCGCATCTCTGTAGTGTATCTATCATCACACACTGTTTTTTGGTGATCTTAGCAGG
>primer_2nd_D_boca-670
TAGTCAGTTCCTCTTTAGTGCAGATGTGTTCATCCTCGCATCTCTGCAGTGTATCTATCATCACACATTGTTTCTTGGTGATCTTAGCAGG
>primer_2nd_D_boca-684
TAGTCAGCTCCTCTTTAGTGCAAATGTGTTCATCCTCGCATCTCTGCAGTGTATCAATCATGACACACTGTTTTTTGGTGATCTTAGCAGG
>primer_2nd_D_boca-685
TAGTCAGCTCCTCTTTAGTGCAGATGTGTTCATCCTCGCATCTCTGTAGTGTATCTATCATGACACATTGTTTCTTGGTGATCTTAGCAGG
>primer_2nd_D_boca-688
TAGTCAGTTCCTCTTTAGTGCAGATGTGTTCATCCTCGCATCTCTGCAGTGTATCTAGCATCACACATTGTTTCTTGGTGATCTTAGCAGG
>primer_2nd_D_boca-689
TAGTCAGCTCCTCTTTAGTGCAGATGTGCTCATCCTCGCATCTCTGTAGTGTATCTATCATCACACACTGTTTCTTGGTGATCTTAGCAGG
>primer_2nd_D_boca-703
TAGTTAGCTCCTCTTTAGTGCAGATGTGTTCATCCTCGCATCTCTGTAGTGTATCTATCATCACACACTGTTTTTTGGTGATCTTAGCAGG
>primer_2nd_D_boca-706
TAGTTAGCTCCTCTTTAGTGCATATGTGTTCATCCTCGCATCTCTGTAGTGTATCTATCATCACACACTGTTTTTTGGTGATCTTAGCAGG
>primer_2nd_D_boca-712
TAGTTAGTTCCTCTTTAGTGCAGATGTGCTCATCCTCGCATCTCTGTAGTGTATCAATCATCACACACTGTTTCTTGGTGATCTTAGCAGG
>primer_2nd_D_boca-721
TAGTTAGTTCCTCTTTAGTGCAGATGTGTTCATCCTCGCATCTCTGCAGTGTATCTATCATCACACACTGTTTTTTGGTGATCTTAGCAGG
>primer_2nd_D_boca-740
TAGTCAGCTCCTCTTTAGTGCAGATGTGCTCATCCTCGCATCTCTGCAGTGTATCTATCATCACACATTGTTTTTTGGTGATCTTAGCAGG
>primer_2nd_D_boca-742
TAGTTAGTTCCTCTTTAGTGCAGATGTGCTCATCCTCGCATCTCTGTAGTGTATCAATCATCACACACTGTTTTTTGGTGATCTTAGCAGG
>primer_2nd_D_boca-746
TAGTTAGCTCCTCTTTAGTGCAGATGTGTTCATCCTCGCATCTCTGTAGTGTATCTATCATCACACACTGTTTTTTGGTGATCTTAGCAGG
>primer_2nd_D_boca-747
TAATCAGCTCCTCTTTAGTGCAGATGTGCTCATCCTCGCATCTCTGTAGTGTATCTATCATCACACACTGTTTTTTGGTGATCTTAGCAGG
>primer_2nd_D_boca-752
TAGTCAGCTCCTCTTTAGTGCAGATGTGCTCATCCTCGCATCTCTGTAGTGTATCTATCATCACACACTGTTTTTTGGTGATCTTAGCAGG
>primer_2nd_D_boca-755
TAGTCAGCTCCTCTTTATTGCATATGTGCTCATCCTCACATCTCTGTAGTGTATCTATCATCACACACTGTTTTTTGGTGATCTTAGCAGG
>primer_2nd_D_boca-757
TAGTCAGCTCCTCTTTAGTGCAGATGTGCTCATCCCCGCATCTCTGTAGTGTATCTATCATCACACACTGTTTCTTGGTGATCTTAGCAGG
>primer_2nd_D_boca-758
TAGTTACCTCCTCTTTATTGCACATGTGTTCATCCTCGCATCTCTGTAATGTATCTATCATCACACACTGTTTTTTGGTGATCTTAGCAGG
>primer_2nd_D_boca-762
TAGTTAGCTCCTCTTTAGTGCAGATGTGATCATCCTCGCATCTCTGTAGTGTATCTATCATCACACACTGTTTTTTGGTGATCTTAGCAGG
>primer_2nd_D_boca-768
TAGTTAGCTCCTCTTTAGTGCAGATGTGTTCATCCTCGCATCTCTGTAGTGTATCTATCATCACACACTGTTTTTTGGTGATCTTAGCAGG
>primer_2nd_D_boca-770
TAGTTAGCTCCTCTTTAGTGCAGATGTGTTCATCCTCGCATCTCTGTAGTGTATCTATCATCACACACTGTTTTTTGGTGATCTTAGCAGG
>primer_2nd_D_boca-773
TAATTAGCTCCACTTTAGTGCAGATGTGTTCATCCTCGCATCTCTGTAGTGTATCTATCATCACACACTGTTTTTTGGTGATCTTAGCAGG
>primer_2nd_D_boca-790
TAGTTAGCTCCTCTTTAGTGCAGATGTGTTCATCCTCGCATCTCTGTAGTGTATCTATCATCACACACTGTTTTTTGGTGATCTTAGCAGG
>primer_2nd_D_boca-792
TAGTTAGTTCCTCTTTAGTACAGATGTGCTCATCCTCGCATCTCTGCAGTGTATCTATCATCACACACTGTTTTTTGGTGATCTTAGCAGG
